# Supplementary material for: Genotyping by RAD Sequencing Analysis Assessed the Genetic Distinctiveness of Experimental Lines and Narrowed down the Genomic Region Responsible for Leaf Shape in Endive (Cichorium endivia L.)
Source: Genes (Basel). 2020 Apr 23;11(4):462. doi: 10.3390/genes11040462 (PMC7231076; doi:10.3390/genes11040462)
Supplement: Supplementary file 1 [file genes-11-00462-s001.zip]

Archive with 3 entries (3 files):
- Supplementary Figures.docx
- Supplementary Table 4.xlsx
- Supplementary Tables.docx
