# Supplementary material for: Genotyping by RAD Sequencing Analysis Assessed the Genetic Distinctiveness of Experimental Lines and Narrowed down the Genomic Region Responsible for Leaf Shape in Endive (Cichorium endivia L.)
Source: Genes (Basel). 2020 Apr 23;11(4):462. doi: 10.3390/genes11040462 (PMC7231076; doi:10.3390/genes11040462)
Supplement: Supplementary file 1 [file genes-11-00462-s001.zip › Supplementary Table 4.xlsx]

## Sheet: Table S4
Genotyping by RAD sequencing analysis assessed the genetic distinctiveness of experimental lines and narrowed down the genomic region responsible for leaf shape in endive (Cichorium endivia L.)
Alice Patella, Fabio Palumbo, Samathmika Ravi, Piergiorgio Stevanato and Gianni Barcaccia
Table S4. List of 555 RAD-seq reads mapped over the codifying loci of the 9 linkage groups (LGs) of Lactuca sativa and their hypothetical functions based on matches with the Arabidopsis protein database (TAIR database).
Endive reads	L. sativa best match	Similarity	Length	SNP	GAP	Query start	Query end	Subject start	Subject end	E-value	Bit score	Predicted fucntion	E.C. Number	A. thaliana best match
18	Lsat_1_v5_gn_7_110701.1	96875	64	2	0	1	64	997	934	7.76e-024	108	phosphoglycerate kinase	2.7.2.3	AT1G79550.1
21	Lsat_1_v5_gn_3_8461.2	96774	62	2	0	3	64	686	625	1.00e-022	104	4-hydroxy-3-methylbut-2-enyl diphosphate reductase	1.17.1.2	AT4G34350.1
30	Lsat_1_v5_gn_5_188500.3	98438	64	1	0	1	64	898	835	1.67e-025	113	Major facilitator superfamily protein		AT2G48020.2
35	Lsat_1_v5_gn_1_71460.1	92982	57	4	0	1	57	1292	1348	1.31e-016	84.2	Pentatricopeptide repeat (PPR) superfamily protein		AT3G59300.1
36	Lsat_1_v5_gn_3_72900.2	100000	64	0	0	1	64	395	332	3.58e-027	119	NADH dehydrogenase 2B	1.6.5.3	ATMG01320.1
55	Lsat_1_v5_gn_8_148201.1	94828	58	3	0	1	58	173	230	7.81e-019	91.6	DNAJ heat shock N-terminal domain-containing protein		AT2G25560.1
76	Lsat_1_v5_gn_4_116381.1	95833	48	2	0	15	62	122	169	6.08e-015	78.7	cysteine-rich RLK (RECEPTOR-like protein kinase) 25	2.7.11.1	AT4G05200.1
77	Lsat_1_v5_gn_3_7540.3	93750	64	4	0	1	64	862	799	1.68e-020	97.1	AT hook motif DNA-binding family protein		AT1G63470.1
82	Lsat_1_v5_gn_8_14760.1	98438	64	1	0	1	64	253	316	1.67e-025	113	delta 1-pyrroline-5-carboxylate synthase 2	1.2.1.41,2.7.2.11	AT3G55610.2
98	Lsat_1_v5_gn_7_31581.1	98438	64	1	0	1	64	2314	2251	1.67e-025	113	protein kinases;ubiquitin-protein ligases	2.7.11.1	AT5G13530.1
104	Lsat_1_v5_gn_7_53440.3	95238	63	3	0	1	63	120	182	1.30e-021	100	Zinc-binding ribosomal protein family protein		AT3G23390.1
108	Lsat_1_v5_gn_1_12220.2	96721	61	2	0	1	61	637	577	3.61e-022	102	RNA polymerase II large subunit	2.7.7.6	AT4G35800.1
109	Lsat_1_v5_gn_4_13360.1	95313	64	3	0	1	64	145	82	3.61e-022	102	Phosphoglucomutase/phosphomannomutase family protein	5.4.2.2	AT1G70730.3
113	Lsat_1_v5_gn_1_14481.1	97368	38	1	0	1	38	743	780	3.95e-011	65.8	0		AT2G03630.2
116	Lsat_1_v5_gn_8_47400.2	96552	58	2	0	7	64	356	413	1.68e-020	97.1	Glycosyl transferase, family 35	2.4.1.1	AT3G29320.1
117	Lsat_1_v5_gn_8_80000.1	96875	64	2	0	1	64	244	307	7.76e-024	108	Chaperone DnaJ-domain superfamily protein		AT3G12170.1
128	Lsat_1_v5_gn_8_55821.1	93220	59	4	0	3	61	1597	1655	1.01e-017	87.9	ERD (early-responsive to dehydration stress) family protein		AT4G02900.1
135	Lsat_1_v5_gn_6_17021.2	92188	64	5	0	1	64	518	581	7.81e-019	91.6	Adaptor protein complex AP-1, gamma subunit		AT1G60070.1
159	Lsat_1_v5_gn_6_58860.1	96429	56	2	0	6	61	1556	1501	2.17e-019	93.5	Sec23/Sec24 protein transport family protein		AT1G05520.1
161	Lsat_1_v5_gn_7_5520.1	98438	64	1	0	1	64	211	274	1.67e-025	113	Thioesterase superfamily protein		AT3G61200.1
172	Lsat_1_v5_gn_3_14241.1	100000	49	0	0	1	49	23	71	7.81e-019	91.6	ribosomal protein S7		ATCG01240.1
207	Lsat_1_v5_gn_7_102900.1	94231	52	3	0	1	52	52	1	1.69e-015	80.5	Basic-leucine zipper (bZIP) transcription factor family protein		AT3G58120.1
209	Lsat_1_v5_gn_4_166540.3	93443	61	4	0	1	61	353	413	7.81e-019	91.6	Integrase-type DNA-binding superfamily protein		AT2G47520.1
225	Lsat_1_v5_gn_5_45900.2	96875	64	2	0	1	64	659	722	7.76e-024	108	glycine decarboxylase P-protein 1	1.4.4.2	AT4G33010.1
226	Lsat_1_v5_gn_5_68921.3	93750	64	3	1	2	64	80	143	6.04e-020	95.3	DNA binding;nucleotide binding;nucleic acid binding;DNA-directed DNA polymerases;DNA-directed DNA polymerases	2.7.7.7	AT5G63960.1
227	Lsat_1_v5_gn_3_55840.3	94643	56	3	0	1	56	3479	3534	8.42e-018	87.9	0		AT1G23230.2
230	Lsat_1_v5_gn_8_24501.2	95313	64	3	0	1	64	1185	1122	3.61e-022	102	pleiotropic drug resistance 6	3.6.3.25	AT2G36380.1
231	Lsat_1_v5_gn_1_93280.3	98113	53	1	0	6	58	491	439	2.17e-019	93.5	purine permease 10		AT4G18210.1
232	Lsat_1_v5_gn_3_63660.1	94915	59	3	0	4	62	587	645	2.17e-019	93.5	myb domain protein 43		AT5G16600.1
234	Lsat_1_v5_gn_3_35721.2	96774	62	2	0	3	64	2446	2507	1.00e-022	104	FtsH extracellular protease family		AT3G04340.1
236	Lsat_1_v5_gn_8_60021.1	89063	64	7	0	1	64	983	1046	1.69e-015	80.5	Minichromosome maintenance (MCM2/3/5) family protein	3.6.4.12	AT2G07690.1
238	Lsat_1_v5_gn_8_19481.2	94118	51	3	0	13	63	1203	1253	6.08e-015	78.7	S-locus lectin protein kinase family protein	2.7.11.1	AT4G27290.1
244	Lsat_1_v5_gn_4_71841.1	98438	64	1	0	1	64	280	217	1.67e-025	113	Protein of unknown function (DUF630 and DUF632)		AT1G21740.1
253	Lsat_1_v5_gn_4_73880.1	96875	64	2	0	1	64	539	602	7.76e-024	108	conserved oligomeric Golgi complex component-related / COG complex component-related		AT5G11980.1
264	Lsat_1_v5_gn_5_99821.1	91228	57	5	0	1	57	508	564	6.08e-015	78.7	syntaxin of plants 32		AT3G24350.1
265	Lsat_1_v5_gn_2_107981.1	92188	64	5	0	1	64	880	817	7.81e-019	91.6	plant glycogenin-like starch initiation protein 6	2.4.1.17	AT5G18480.1
271	Lsat_1_v5_gn_4_97540.1	96774	62	2	0	3	64	788	727	1.00e-022	104	AICARFT/IMPCHase bienzyme family protein	2.1.2.3,3.5.4.10	AT2G35040.1
279	Lsat_1_v5_gn_4_109800.1	87500	64	8	0	1	64	1045	1108	7.87e-014	75.0	Leucine-rich repeat protein kinase family protein	2.7.11.1	AT1G74360.1
281	Lsat_1_v5_gn_9_58300.1	95313	64	3	0	1	64	85	148	3.61e-022	102	splicing factor-related		AT5G06160.1
290	Lsat_1_v5_gn_1_107841.1	95000	60	3	0	3	62	673	732	6.04e-020	95.3	Mog1/PsbP/DUF1795-like photosystem II reaction center PsbP family protein		AT3G63540.1
357	Lsat_1_v5_gn_4_29981.1	94118	51	3	0	7	57	82	32	6.08e-015	78.7	Subtilase family protein	3.4.14.10	AT4G20430.1
361	Lsat_1_v5_gn_8_84961.1	93548	62	4	0	3	64	469	530	2.17e-019	93.5	Mitochondrial substrate carrier family protein		AT3G53940.1
373	Lsat_1_v5_gn_3_73641.1	96429	56	2	0	6	61	356	301	2.17e-019	93.5	DNA binding;zinc ion binding;nucleic acid binding;nucleic acid binding		AT3G51120.1
374	Lsat_1_v5_gn_7_62560.1	91525	59	5	0	6	64	1063	1121	4.70e-016	82.4	Malectin/receptor-like protein kinase family protein	2.7.11.1	AT3G51550.1
378	Lsat_1_v5_gn_1_10041.3	93443	61	4	0	1	61	1252	1192	7.81e-019	91.6	Protease-associated (PA) RING/U-box zinc finger family protein		AT1G71980.1
387	Lsat_1_v5_gn_8_9640.1	95082	61	3	0	1	61	134	194	1.68e-020	97.1	alpha/beta-Hydrolases superfamily protein		AT5G51180.2
393	Lsat_1_v5_gn_8_54020.1	90625	64	6	0	1	64	1463	1526	3.63e-017	86.1	nitrate transporter 1:2		AT1G69850.1
396	Lsat_1_v5_gn_1_71321.1	96721	61	2	0	1	61	2738	2798	3.61e-022	102	Nuclear pore complex protein		AT1G55540.2
401	Lsat_1_v5_gn_6_67000.1	96875	64	2	0	1	64	5105	5168	7.76e-024	108	tRNA/rRNA methyltransferase (SpoU) family protein	2.1.1.34	AT4G17610.1
409	Lsat_1_v5_gn_8_60041.1	88710	62	7	0	3	64	1918	1979	2.19e-014	76.8	Protein of unknown function (DUF1336)		AT5G35180.1
411	Lsat_1_v5_gn_2_27520.2	93750	64	4	0	1	64	1521	1584	1.68e-020	97.1	Structural maintenance of chromosomes (SMC) family protein		AT2G27170.1
413	Lsat_1_v5_gn_8_13180.1	94737	57	3	0	1	57	918	862	2.81e-018	89.8	sorting nexin 2A		AT5G58440.1
414	Lsat_1_v5_gn_1_64300.1	87500	64	8	0	1	64	533	596	7.87e-014	75.0	plasma membrane intrinsic protein 2		AT2G37170.1
426	Lsat_1_v5_gn_7_53861.1	92188	64	5	0	1	64	110	47	7.81e-019	91.6	NFU domain protein 3		AT4G25910.1
434	Lsat_1_v5_gn_2_15881.4	95313	64	3	0	1	64	182	245	3.61e-022	102	P-loop containing nucleoside triphosphate hydrolases superfamily protein	3.6.4.12	AT1G08600.3
438	Lsat_1_v5_gn_3_9900.1	95313	64	3	0	1	64	1653	1716	3.61e-022	102	P-loop containing nucleoside triphosphate hydrolases superfamily protein	3.6.1.3	AT1G64110.3
443	Lsat_1_v5_gn_8_98880.2	98438	64	1	0	1	64	72	135	1.67e-025	113	Ribosomal protein L16p/L10e family protein		AT1G26910.1
457	Lsat_1_v5_gn_9_85660.3	93220	59	4	0	6	64	1778	1720	1.01e-017	87.9	Major facilitator superfamily protein		AT1G27040.1
477	Lsat_1_v5_gn_2_114681.1	92453	53	4	0	4	56	1543	1595	2.19e-014	76.8	PDI-like 1-4	5.3.4.1	AT5G60640.1
481	Lsat_1_v5_gn_4_43240.2	95082	61	3	0	1	61	1424	1484	1.68e-020	97.1	Ku80 family protein	3.6.4.12	AT1G48050.1
488	Lsat_1_v5_gn_1_61581.2	97500	40	1	0	3	42	544	583	3.66e-012	69.4	Serine carboxypeptidase S28 family protein	3.4.16.2	AT5G22860.1
489	Lsat_1_v5_gn_9_86000.3	98387	62	1	0	3	64	356	295	2.16e-024	110	Domain of unknown function (DUF1995)		AT5G27560.1
503	Lsat_1_v5_gn_8_83101.1	96875	64	2	0	1	64	674	737	7.76e-024	108	Mitochondrial transcription termination factor family protein		AT5G07900.1
512	Lsat_1_v5_gn_4_28041.1	96825	63	2	0	2	64	1927	1989	2.79e-023	106	MEI2-like protein 5		AT1G29400.2
518	Lsat_1_v5_gn_2_104520.1	97436	39	1	0	1	39	199	161	1.32e-011	67.6	aminoalcoholphosphotransferase 1	2.7.8.1,2.7.8.2	AT1G13560.1
520	Lsat_1_v5_gn_8_98501.1	92188	64	5	0	1	64	220	283	7.81e-019	91.6	Tetratricopeptide repeat (TPR)-like superfamily protein		AT5G48390.1
541	Lsat_1_v5_gn_8_107600.3	100000	55	0	0	3	57	592	538	3.61e-022	102	Leucine-rich receptor-like protein kinase family protein	2.7.11.1	AT4G20270.1
544	Lsat_1_v5_gn_4_110420.1	91803	61	5	0	1	61	479	539	3.63e-017	86.1	Terpenoid synthases superfamily protein		AT1G62730.1
550	Lsat_1_v5_gn_9_4140.3	98438	64	1	0	1	64	1886	1949	1.67e-025	113	mRNA capping enzyme family protein	2.1.1.56	AT3G09100.2
551	Lsat_1_v5_gn_1_124521.1	96610	59	2	0	6	64	220	278	4.67e-021	99.0	alpha/beta-Hydrolases superfamily protein	3.3.2.10	AT4G02340.1
552	Lsat_1_v5_gn_5_131541.3	90625	64	6	0	1	64	439	376	3.63e-017	86.1	Protein kinase superfamily protein	2.7.10.2	AT1G52540.1
555	Lsat_1_v5_gn_6_30521.3	95313	64	3	0	1	64	453	390	3.61e-022	102	Ribosomal protein L11 family protein		AT3G53430.1
557	Lsat_1_v5_gn_1_43420.1	100000	30	0	0	1	30	1627	1656	2.85e-008	56.5	0		AT3G11760.1
561	Lsat_1_v5_gn_4_115980.1	100000	40	0	0	25	64	1	40	7.87e-014	75.0	ATPase, F0/V0 complex, subunit C protein		AT1G19910.1
577	Lsat_1_v5_gn_3_72080.1	95000	60	3	0	1	60	220	279	6.04e-020	95.3	RADIATION SENSITIVE 17		AT5G66130.1
587	Lsat_1_v5_gn_7_55201.1	93750	64	4	0	1	64	337	400	1.68e-020	97.1	0		AT1G04590.1
593	Lsat_1_v5_gn_4_31920.1	92188	64	5	0	1	64	119	182	7.81e-019	91.6	NAD(P)-binding Rossmann-fold superfamily protein		AT5G19440.1
595	Lsat_1_v5_gn_1_44761.1	90625	64	6	0	1	64	704	767	3.63e-017	86.1	RNA-dependent RNA polymerase 6	2.7.7.48	AT3G49500.1
605	Lsat_1_v5_gn_8_70741.1	92308	52	4	0	13	64	553	502	7.87e-014	75.0	RAN binding protein 1		AT5G58590.1
610	Lsat_1_v5_gn_1_4241.1	90566	53	5	0	8	60	339	391	1.02e-012	71.3	P-loop containing nucleoside triphosphate hydrolases superfamily protein		AT4G30100.1
632	Lsat_1_v5_gn_1_41121.3	92857	42	3	0	4	45	502	543	6.13e-010	62.1	protein kinase family protein		AT3G06630.1
639	Lsat_1_v5_gn_9_58521.1	89063	64	7	0	1	64	2899	2962	1.69e-015	80.5	Disease resistance protein (TIR-NBS-LRR class) family		AT5G36930.2
658	Lsat_1_v5_gn_2_109060.3	95349	43	2	0	1	43	166	124	3.66e-012	69.4	0		AT2G37195.1
660	Lsat_1_v5_gn_7_49760.3	93103	58	4	0	7	64	215	272	3.63e-017	86.1	WRKY DNA-binding protein 32		AT4G30935.1
667	Lsat_1_v5_gn_6_46320.1	94340	53	3	0	6	58	237	289	4.14e-016	82.4	DNA-binding protein with MIZ/SP-RING zinc finger, PHD-finger and SAP domain		AT5G60410.5
669	Lsat_1_v5_gn_4_95020.3	90625	64	6	0	1	64	13296	13233	3.63e-017	86.1	ATPases;nucleotide binding;ATP binding;nucleoside-triphosphatases;transcription factor binding		AT1G67120.1
683	Lsat_1_v5_gn_8_7620.1	93443	61	4	0	1	61	146	206	7.81e-019	91.6	Thioredoxin superfamily protein		AT5G42850.1
693	Lsat_1_v5_gn_1_64561.3	100000	57	0	0	1	57	2108	2164	2.79e-023	106	DNA ligase 1	6.5.1.1	AT1G08130.1
698	Lsat_1_v5_gn_2_76341.2	93750	64	4	0	1	64	145	82	1.68e-020	97.1	RAD-like 6		AT1G75250.1
700	Lsat_1_v5_gn_6_5661.1	95313	64	3	0	1	64	628	691	3.61e-022	102	plasma membrane intrinsic protein 1;4		AT4G00430.1
710	Lsat_1_v5_gn_4_26041.1	91803	61	5	0	1	61	874	814	3.63e-017	86.1	Peroxidase superfamily protein	1.11.1.7	AT1G14550.1
714	Lsat_1_v5_gn_5_182420.1	96825	63	2	0	1	63	310	248	2.79e-023	106	ethylene response factor 1		AT3G23240.1
736	Lsat_1_v5_gn_5_50820.1	87500	64	8	0	1	64	410	473	7.87e-014	75.0	Uncharacterised protein family (UPF0497)		AT4G15610.1
743	Lsat_1_v5_gn_3_5240.3	92188	64	5	0	1	64	2104	2041	7.81e-019	91.6	armadillo repeat kinesin 3	3.6.4.4	AT1G12430.1
757	Lsat_1_v5_gn_6_28640.1	95082	61	3	0	1	61	3977	4037	1.68e-020	97.1	ARM repeat superfamily protein		AT2G36810.1
760	Lsat_1_v5_gn_5_161440.2	94340	53	3	0	1	53	640	588	4.70e-016	82.4	3\'-5\'-exoribonuclease family protein		AT1G60080.1
761	Lsat_1_v5_gn_2_132660.3	95313	64	3	0	1	64	319	382	3.61e-022	102	cleavage and polyadenylation specificity factor 100		AT5G23880.1
767	Lsat_1_v5_gn_1_76180.2	100000	28	0	0	1	28	2255	2282	3.69e-007	52.8	myosin XI A	3.6.4.1	AT1G04600.1
788	Lsat_1_v5_gn_4_105160.1	93220	59	4	0	6	64	1319	1261	1.01e-017	87.9	Nodulin-like / Major Facilitator Superfamily protein		AT1G74780.1
797	Lsat_1_v5_gn_1_40321.3	93750	64	4	0	1	64	11990	12053	1.68e-020	97.1	calcium-dependent lipid-binding family protein		AT1G48090.1
798	Lsat_1_v5_gn_2_110500.1	94000	50	2	1	1	50	1138	1090	7.87e-014	75.0	arginine biosynthesis protein ArgJ family	2.3.1.35,2.3.1.1	AT2G37500.1
801	Lsat_1_v5_gn_9_42261.3	91111	45	4	0	2	46	1245	1201	6.13e-010	62.1	Pyridoxal phosphate (PLP)-dependent transferases superfamily protein		AT1G34060.1
803	Lsat_1_v5_gn_6_31400.1	96875	64	2	0	1	64	218	281	7.76e-024	108	RNA-binding (RRM/RBD/RNP motifs) family protein		AT5G59950.1
810	Lsat_1_v5_gn_4_105560.1	97368	38	1	0	4	41	496	459	4.74e-011	65.8	proline-rich family protein		AT5G62640.1
820	Lsat_1_v5_gn_7_93200.1	96875	64	2	0	1	64	133	70	7.76e-024	108	0		AT2G32590.1
822	Lsat_1_v5_gn_8_72241.3	95652	46	2	0	1	46	770	815	7.87e-014	75.0	Neutral/alkaline non-lysosomal ceramidase	3.5.1.23	AT1G07380.1
829	Lsat_1_v5_gn_4_64540.1	95313	64	3	0	1	64	806	869	3.61e-022	102	glyceraldehyde 3-phosphate dehydrogenase A subunit 2	1.2.1.12,1.2.1.13	AT1G12900.1
842	Lsat_1_v5_gn_5_71201.3	93443	61	4	0	1	61	2053	1993	7.81e-019	91.6	Plant protein of unknown function (DUF936)		AT1G08760.1
855	Lsat_1_v5_gn_8_86401.2	92188	64	5	0	1	64	242	305	7.81e-019	91.6	DENN (AEX-3) domain-containing protein		AT5G35560.1
857	Lsat_1_v5_gn_8_40821.3	98000	50	1	0	6	55	608	559	1.01e-017	87.9	regulatory particle non-ATPase 10		AT4G38630.1
859	Lsat_1_v5_gn_4_26601.3	100000	59	0	0	1	59	989	1047	2.16e-024	110	acetyl Co-enzyme a carboxylase biotin carboxylase subunit	6.4.1.2,6.3.4.14	AT5G35360.1
860	Lsat_1_v5_gn_1_81640.1	96429	56	2	0	1	56	739	684	2.17e-019	93.5	pyrimidine d	1.3.5.2	AT5G23300.1
861	Lsat_1_v5_gn_1_81640.1	97826	46	1	0	1	46	739	694	1.69e-015	80.5	pyrimidine d	1.3.5.2	AT5G23300.1
874	Lsat_1_v5_gn_6_7580.3	98039	51	1	0	1	51	121	71	2.81e-018	89.8	SNF7 family protein		AT4G29160.3
876	Lsat_1_v5_gn_8_86601.3	95556	45	2	0	2	46	292	336	2.83e-013	73.1	casein kinase 1-like protein 2	2.7.11.1	AT1G72710.1
877	Lsat_1_v5_gn_0_11181.1	92000	50	4	0	3	52	50	1	1.02e-012	71.3	Late embryogenesis abundant (LEA) hydroxyproline-rich glycoprotein family		AT1G17620.1
882	Lsat_1_v5_gn_6_90981.1	96774	62	2	0	3	64	800	739	1.00e-022	104	Class II aminoacyl-tRNA and biotin synthetases superfamily protein	6.1.1.22	AT4G17300.1
885	Lsat_1_v5_gn_8_164740.3	96667	60	2	0	1	60	980	1039	1.30e-021	100	fumarase 1	4.2.1.2	AT2G47510.2
887	Lsat_1_v5_gn_4_43461.2	96875	64	2	0	1	64	544	481	7.76e-024	108	RNA 3\'-terminal phosphate cyclase/enolpyruvate transferase, alpha/beta	2.5.1.19	AT2G45300.1
892	Lsat_1_v5_gn_5_162580.1	97619	42	1	0	8	49	603	562	2.83e-013	73.1	ARM repeat superfamily protein		AT3G57570.1
893	Lsat_1_v5_gn_3_63200.1	98305	59	1	0	6	64	1604	1546	1.00e-022	104	Deoxyxylulose-5-phosphate synthase	2.2.1.7	AT4G15560.1
894	Lsat_1_v5_gn_2_24380.1	95313	64	3	0	1	64	722	785	3.61e-022	102	clathrin adaptor complexes medium subunit family protein		AT5G05010.1
895	Lsat_1_v5_gn_5_56941.2	97297	37	1	0	3	39	806	770	1.70e-010	63.9	Protein of unknown function, DUF647		AT3G45890.1
914	Lsat_1_v5_gn_9_109381.1	92188	64	5	0	1	64	3086	3149	7.81e-019	91.6	Phosphatidylinositol 3- and 4-kinase family protein	2.7.1.67	AT1G49340.2
915	Lsat_1_v5_gn_4_26940.3	96610	59	1	1	1	58	1168	1110	1.68e-020	97.1	polyamine oxidase 2	1.5.3.16,1.5.3.17	AT2G43020.1
919	Lsat_1_v5_gn_4_160741.1	85484	62	9	0	1	62	727	788	4.74e-011	65.8	voltage dependent anion channel 2		AT5G67500.1
925	Lsat_1_v5_gn_1_61501.1	86275	51	5	2	1	50	772	723	1.03e-007	54.7	ribonuclease Ps	3.1.26.5	AT2G47300.2
928	Lsat_1_v5_gn_7_13421.3	97727	44	1	0	21	64	536	493	2.19e-014	76.8	0		AT4G22320.2
961	Lsat_1_v5_gn_4_26620.1	94915	59	3	0	6	64	15	73	2.17e-019	93.5	protodermal factor 1		AT2G42840.1
962	Lsat_1_v5_gn_3_103380.1	97143	35	1	0	1	35	2710	2676	2.20e-009	60.2	ARM repeat superfamily protein		AT1G12930.1
964	Lsat_1_v5_gn_2_115401.2	98361	61	1	0	1	61	203	263	7.76e-024	108	Protein kinase superfamily protein	2.7.11.1	AT5G18610.1
967	Lsat_1_v5_gn_3_109720.3	87931	58	7	0	1	58	601	544	3.66e-012	69.4	non-intrinsic ABC protein 11	3.6.3.25	AT1G65410.1
972	Lsat_1_v5_gn_1_84121.3	92000	50	4	0	13	62	3317	3366	1.02e-012	71.3	HOPM interactor 7		AT3G43300.2
983	Lsat_1_v5_gn_8_37441.1	89063	64	4	2	1	61	1916	1979	2.19e-014	76.8	Hydroxyproline-rich glycoprotein family protein		AT3G25690.2
985	Lsat_1_v5_gn_4_143680.1	93750	64	4	0	1	64	5308	5245	1.68e-020	97.1	target of rapamycin	2.7.11.1	AT1G50030.1
990	Lsat_1_v5_gn_4_110061.2	93651	63	4	0	1	63	239	301	6.04e-020	95.3	Remorin family protein		AT5G61280.1
997	Lsat_1_v5_gn_6_99280.1	88710	62	7	0	1	62	260	321	2.19e-014	76.8	glutamate receptor 2.7		AT2G29120.1
1000	Lsat_1_v5_gn_6_33220.1	96000	50	2	0	1	50	569	618	4.70e-016	82.4	Ribosomal protein S24e family protein		AT5G02740.1
1002	Lsat_1_v5_gn_7_42060.1	94545	55	3	0	1	55	1172	1226	3.03e-017	86.1	CDK-activating kinase 1AT	2.7.11.22,2.7.11.23	AT4G28980.1
1011	Lsat_1_v5_gn_6_33960.1	91525	59	5	0	3	61	2140	2198	4.70e-016	82.4	0		AT5G47580.1
1016	Lsat_1_v5_gn_4_45501.1	94340	53	3	0	12	64	422	370	4.70e-016	82.4	Polynucleotidyl transferase, ribonuclease H-like superfamily protein		AT1G12244.1
1020	Lsat_1_v5_gn_8_103521.1	91525	59	4	1	1	58	1135	1077	1.69e-015	80.5	heat shock protein 70		AT3G12580.1
1029	Lsat_1_v5_gn_8_24501.2	93750	64	4	0	1	64	3079	3016	1.68e-020	97.1	pleiotropic drug resistance 6	3.6.3.25	AT2G36380.1
1034	Lsat_1_v5_gn_3_76001.1	98438	64	1	0	1	64	77	14	1.67e-025	113	gamma carbonic anhydrase 2	1.6.5.3	AT1G47260.1
1040	Lsat_1_v5_gn_4_73880.1	95161	62	3	0	1	62	221	282	4.67e-021	99.0	conserved oligomeric Golgi complex component-related / COG complex component-related		AT5G11980.1
1046	Lsat_1_v5_gn_5_157100.1	90625	64	6	0	1	64	593	656	3.63e-017	86.1	sequence-specific DNA binding transcription factors		AT3G58630.1
1049	Lsat_1_v5_gn_7_24140.1	98387	62	1	0	3	64	383	322	2.16e-024	110	Mitogen activated protein kinase kinase kinase-related	2.7.11.1	AT3G58640.2
1054	Lsat_1_v5_gn_1_10240.1	96721	61	2	0	1	61	266	326	3.61e-022	102	vascular related NAC-domain protein 7		AT1G71930.1
1076	Lsat_1_v5_gn_9_83361.3	93750	64	4	0	1	64	2615	2678	1.68e-020	97.1	cullin-associated and neddylation dissociated		AT2G02560.2
1078	Lsat_1_v5_gn_6_63360.1	90625	64	6	0	1	64	655	592	3.63e-017	86.1	peroxisomal 3-ketoacyl-CoA thiolase 3	2.3.1.16	AT2G33150.1
1084	Lsat_1_v5_gn_3_135441.3	96154	52	2	0	1	52	1099	1150	3.20e-017	86.1	Calcium-dependent lipid-binding (CaLB domain) family protein		AT3G61050.2
1106	Lsat_1_v5_gn_8_167321.2	91803	61	5	0	1	61	2742	2802	3.63e-017	86.1	Transducin family protein / WD-40 repeat family protein		AT4G01860.1
1114	Lsat_1_v5_gn_1_40321.3	95313	64	3	0	1	64	11983	11920	3.61e-022	102	calcium-dependent lipid-binding family protein		AT1G48090.1
1128	Lsat_1_v5_gn_2_98501.1	96875	64	2	0	1	64	442	379	7.76e-024	108	PDI-like 1-4	5.3.4.1	AT5G60640.1
1132	Lsat_1_v5_gn_8_96680.2	90625	64	6	0	1	64	622	685	3.63e-017	86.1	Protein of unknown function (DUF810)		AT2G20010.2
1133	Lsat_1_v5_gn_7_5301.3	96875	64	2	0	1	64	32	95	7.76e-024	108	NAD-dependent malic enzyme 2	1.1.1.39	AT4G00570.1
1140	Lsat_1_v5_gn_0_10560.1	98438	64	1	0	1	64	875	938	1.67e-025	113	RING/U-box superfamily protein	6.3.2.19	AT3G19950.1
1142	Lsat_1_v5_gn_3_55840.3	93548	62	4	0	3	64	3470	3409	2.17e-019	93.5	0		AT1G23230.2
1160	Lsat_1_v5_gn_4_124120.3	100000	32	0	0	1	32	619	588	2.20e-009	60.2	RNA-binding protein 47C		AT1G47490.1
1162	Lsat_1_v5_gn_4_88681.2	92188	64	5	0	1	64	1804	1741	7.81e-019	91.6	Cellulose-synthase-like C5	2.4.2.39,2.4.1.168	AT4G31590.1
1174	Lsat_1_v5_gn_5_113741.3	95082	61	3	0	4	64	356	416	1.68e-020	97.1	arabinogalactan protein 18	2.7.11.18	AT4G37450.1
1176	Lsat_1_v5_gn_2_117761.1	95313	64	3	0	1	64	3191	3254	3.61e-022	102	0		AT3G12590.1
1182	Lsat_1_v5_gn_8_116001.2	91667	60	4	1	1	59	616	557	4.70e-016	82.4	Mog1/PsbP/DUF1795-like photosystem II reaction center PsbP family protein		AT5G27390.1
1186	Lsat_1_v5_gn_5_90461.3	96774	62	1	1	3	63	193	254	3.61e-022	102	D111/G-patch domain-containing protein		AT3G09850.1
1187	Lsat_1_v5_gn_3_9840.2	92188	64	5	0	1	64	908	971	7.81e-019	91.6	Uncharacterized protein family (UPF0016)		AT1G64150.1
1192	Lsat_1_v5_gn_6_43041.1	93548	62	4	0	1	62	170	109	2.17e-019	93.5	UDP-sugar pyrophosphorylase	2.7.7.64	AT5G52560.1
1196	Lsat_1_v5_gn_8_146581.1	97727	44	1	0	1	44	1535	1578	2.19e-014	76.8	stomatal cytokinesis defective / SCD1 protein (SCD1)	6.3.2.19	AT1G49040.1
1197	Lsat_1_v5_gn_3_115420.2	94340	53	3	0	1	53	1412	1464	4.70e-016	82.4	protein kinase family protein	2.7.11.1	AT3G59410.1
1202	Lsat_1_v5_gn_9_53601.1	93651	63	4	0	2	64	693	631	6.04e-020	95.3	DEA(D/H)-box RNA helicase family protein	3.6.4.13	AT2G07750.1
1206	Lsat_1_v5_gn_9_4760.3	91935	62	5	0	3	64	776	715	1.01e-017	87.9	Tetratricopeptide repeat (TPR)-like superfamily protein		AT1G02370.1
1210	Lsat_1_v5_gn_7_108581.1	98113	53	1	0	1	53	2591	2643	2.17e-019	93.5	Alanyl-tRNA synthetase	6.1.1.7	AT1G50200.1
1211	Lsat_1_v5_gn_2_116181.2	95313	64	3	0	1	64	775	712	3.61e-022	102	RNA binding (RRM/RBD/RNP motifs) family protein		AT3G45630.1
1214	Lsat_1_v5_gn_6_96381.1	93548	62	4	0	1	62	648	587	2.17e-019	93.5	0		AT5G49110.1
1223	Lsat_1_v5_gn_6_45580.2	90000	60	4	2	1	59	490	432	2.19e-014	76.8	Pleckstrin homology (PH) and lipid-binding START domains-containing protein		AT2G28320.1
1225	Lsat_1_v5_gn_8_41661.2	92188	64	5	0	1	64	307	370	7.81e-019	91.6	FAD/NAD(P)-binding oxidoreductase		AT1G15140.1
1235	Lsat_1_v5_gn_4_50521.1	87500	64	8	0	1	64	145	82	7.87e-014	75.0	nudix hydrolase homolog 15	3.6.1.22	AT1G28960.5
1237	Lsat_1_v5_gn_5_59321.3	93220	59	4	0	3	61	4978	5036	1.01e-017	87.9	DNA binding;ATP binding;nucleic acid binding;binding;helicases;ATP binding;DNA binding;helicases	3.6.4.12	AT3G54280.1
1238	Lsat_1_v5_gn_6_15660.3	98438	64	1	0	1	64	427	364	1.67e-025	113	NAD(P)-binding Rossmann-fold superfamily protein		AT5G10730.1
1249	Lsat_1_v5_gn_1_34861.1	92188	64	5	0	1	64	2416	2353	7.81e-019	91.6	Coatomer, beta\' subunit		AT1G52360.1
1250	Lsat_1_v5_gn_4_261.1	92188	64	5	0	1	64	1475	1538	7.81e-019	91.6	glucose-6-phosphate dehydrogenase 2	1.1.1.49	AT5G13110.1
1252	Lsat_1_v5_gn_5_163720.1	96875	64	2	0	1	64	965	1028	7.76e-024	108	RING/U-box superfamily protein	6.3.2.19	AT3G58030.2
1256	Lsat_1_v5_gn_3_6681.1	96364	55	2	0	1	55	56	110	7.81e-019	91.6	NAD(P)-binding Rossmann-fold superfamily protein	1.1.1.330	AT4G23430.2
1262	Lsat_1_v5_gn_1_77700.1	98438	64	1	0	1	64	1261	1324	1.67e-025	113	eukaryotic translation initiation factor 2 gamma subunit	3.6.5.3	AT1G04170.1
1279	Lsat_1_v5_gn_9_35121.1	98438	64	1	0	1	64	1583	1646	1.67e-025	113	wall-associated kinase 2	2.7.11.1	AT1G21270.1
1282	Lsat_1_v5_gn_8_1461.1	92188	64	5	0	1	64	688	625	7.81e-019	91.6	B-S glucosidase 44	3.2.1.21	AT3G18080.1
1287	Lsat_1_v5_gn_5_45900.2	95313	64	3	0	1	64	652	589	3.61e-022	102	glycine decarboxylase P-protein 1	1.4.4.2	AT4G33010.1
1290	Lsat_1_v5_gn_8_106801.4	90769	65	4	2	1	64	406	343	3.63e-017	86.1	Ankyrin repeat family protein		AT3G54070.1
1293	Lsat_1_v5_gn_8_141200.1	95313	64	3	0	1	64	818	881	3.61e-022	102	Mitogen activated protein kinase kinase kinase-related	2.7.11.1	AT3G58640.1
1300	Lsat_1_v5_gn_9_48340.1	92188	64	5	0	1	64	1157	1220	7.81e-019	91.6	switch subunit 3		AT2G33610.1
1302	Lsat_1_v5_gn_1_10481.2	93548	62	4	0	1	62	1217	1278	2.17e-019	93.5	5\'-3\' exonuclease family protein	2.7.7.7	AT1G34380.2
1303	Lsat_1_v5_gn_3_135480.1	96226	53	2	0	1	53	3964	3912	1.01e-017	87.9	WD-40 repeat family protein / beige-related		AT2G45540.1
1307	Lsat_1_v5_gn_9_70220.1	88710	62	4	1	6	64	1529	1468	2.83e-013	73.1	FAD-dependent oxidoreductase family protein	1.1.5.3,1.1.99.5	AT3G10370.1
1310	Lsat_1_v5_gn_8_45601.1	95313	64	3	0	1	64	371	434	3.61e-022	102	Peptidase family C54 protein		AT2G44140.1
1312	Lsat_1_v5_gn_8_102220.3	100000	36	0	0	1	36	469	434	1.32e-011	67.6	Protein of unknown function, DUF647		AT5G01510.1
1314	Lsat_1_v5_gn_9_45981.1	97826	46	1	0	1	46	6050	6095	1.69e-015	80.5	ILITYHIA		AT1G64790.1
1316	Lsat_1_v5_gn_8_70460.1	95313	64	3	0	1	64	905	968	3.61e-022	102	CTC-interacting domain 7		AT2G26280.1
1319	Lsat_1_v5_gn_5_162080.3	98039	51	1	0	1	51	809	859	2.81e-018	89.8	Cyclin-like family protein		AT3G10330.1
1324	Lsat_1_v5_gn_9_108061.3	92188	64	5	0	1	64	254	317	7.81e-019	91.6	DNAJ heat shock N-terminal domain-containing protein		AT4G39150.2
1330	Lsat_1_v5_gn_4_107361.2	93478	46	3	0	10	55	682	637	3.66e-012	69.4	Leucine-rich repeat protein kinase family protein	2.7.11.1	AT5G62710.1
1336	Lsat_1_v5_gn_1_69920.1	100000	56	0	0	6	61	1	56	1.00e-022	104	translocon at the outer envelope membrane of chloroplasts 34	3.6.5.2	AT5G05000.3
1340	Lsat_1_v5_gn_7_55681.3	100000	41	0	0	1	41	217	177	2.19e-014	76.8	Thioredoxin superfamily protein		AT5G57230.1
1348	Lsat_1_v5_gn_6_36921.1	96875	64	2	0	1	64	11	74	7.76e-024	108	NDH-dependent cyclic electron flow 1		AT1G64770.1
1349	Lsat_1_v5_gn_6_100921.1	100000	36	0	0	1	36	382	347	1.32e-011	67.6	SEC6		AT1G71820.1
1365	Lsat_1_v5_gn_3_32661.3	95745	47	2	0	6	52	640	686	2.19e-014	76.8	Aldolase-type TIM barrel family protein	2.2.1.2	AT5G13420.1
1369	Lsat_1_v5_gn_9_14381.1	91525	59	5	0	6	64	1466	1408	4.70e-016	82.4	translocon at the inner envelope membrane of chloroplasts 110		AT1G06950.1
1371	Lsat_1_v5_gn_4_108960.1	98438	64	1	0	1	64	317	380	1.67e-025	113	actin binding		AT5G07740.1
1377	Lsat_1_v5_gn_9_2360.1	100000	34	0	0	1	34	34	1	1.70e-010	63.9	Thioredoxin superfamily protein	1.8.1.9	AT3G62950.1
1380	Lsat_1_v5_gn_1_96700.1	89063	64	7	0	1	64	815	878	1.69e-015	80.5	Protein prenylyltransferase superfamily protein		AT3G04830.1
1394	Lsat_1_v5_gn_2_126800.1	95349	43	2	0	1	43	43	1	3.66e-012	69.4	transcript elongation factor IIS		AT2G38560.1
1402	Lsat_1_v5_gn_2_82920.1	98438	64	1	0	1	64	265	328	1.67e-025	113	Protein kinase superfamily protein	2.7.11.1	AT2G23070.1
1406	Lsat_1_v5_gn_5_186681.1	93750	64	4	0	1	64	126	189	1.68e-020	97.1	DREB2A-interacting protein 1		AT1G06770.1
1408	Lsat_1_v5_gn_4_90580.1	94915	59	3	0	6	64	176	118	2.17e-019	93.5	ubiquitin-conjugating enzyme 34	6.3.2.19	AT1G17280.2
1422	Lsat_1_v5_gn_9_45480.1	97826	46	1	0	1	46	501	546	1.69e-015	80.5	DNA-binding bromodomain-containing protein		AT1G20670.1
1425	Lsat_1_v5_gn_8_166680.1	95313	64	3	0	1	64	1357	1294	3.61e-022	102	P-loop containing nucleoside triphosphate hydrolases superfamily protein	3.6.4.13	AT2G47330.1
1436	Lsat_1_v5_gn_8_53780.1	94737	38	1	1	3	40	1195	1231	7.92e-009	58.4	Duplicated homeodomain-like superfamily protein		AT1G14350.2
1439	Lsat_1_v5_gn_5_180120.3	96154	52	2	0	4	55	1696	1747	3.63e-017	86.1	DENN (AEX-3) domain-containing protein		AT2G20320.1
1450	Lsat_1_v5_gn_7_35600.1	93443	61	4	0	4	64	698	758	7.81e-019	91.6	Cellulose synthase family protein	2.4.1.12	AT5G05170.1
1458	Lsat_1_v5_gn_6_110981.1	95238	63	3	0	1	63	185	247	1.30e-021	100	Transducin/WD40 repeat-like superfamily protein		AT2G46290.1
1459	Lsat_1_v5_gn_4_29961.1	93478	46	3	0	1	46	992	1037	3.66e-012	69.4	GTP binding		AT1G30580.1
1461	Lsat_1_v5_gn_8_54200.1	100000	56	0	0	6	61	56	1	1.00e-022	104	ubiquiting-conjugating enzyme 2	6.3.2.19	AT2G02760.1
1463	Lsat_1_v5_gn_8_167321.2	96721	61	2	0	1	61	3748	3688	3.61e-022	102	Transducin family protein / WD-40 repeat family protein		AT4G01860.1
1470	Lsat_1_v5_gn_9_38680.1	87500	56	7	0	1	56	97	152	4.74e-011	65.8	WRKY DNA-binding protein 70		AT3G56400.1
1476	Lsat_1_v5_gn_4_40140.1	96875	64	2	0	1	64	20	83	7.76e-024	108	HOPM interactor 7		AT3G43300.1
1486	Lsat_1_v5_gn_3_34501.3	98387	62	1	0	3	64	1309	1370	2.16e-024	110	alpha/beta-Hydrolases superfamily protein		AT3G19970.1
1491	Lsat_1_v5_gn_7_22781.1	92188	64	5	0	1	64	2308	2245	7.81e-019	91.6	homeobox-1		AT1G28420.1
1494	Lsat_1_v5_gn_4_92341.1	95313	64	3	0	1	64	1023	1086	3.61e-022	102	pectin methylesterase 1	3.1.1.11	AT1G53840.1
1495	Lsat_1_v5_gn_2_109081.1	93220	59	4	0	6	64	308	250	1.01e-017	87.9	Uncharacterised protein family (UPF0497)		AT2G28370.1
1499	Lsat_1_v5_gn_3_104900.1	93333	60	4	0	5	64	1167	1226	2.81e-018	89.8	0		AT5G13950.1
1510	Lsat_1_v5_gn_6_14580.1	95238	63	3	0	2	64	328	390	1.30e-021	100	cytochrome P450, family 711, subfamily A, polypeptide 1	5.3.99.5	AT2G26170.1
1521	Lsat_1_v5_gn_1_90600.2	97297	37	1	0	25	61	272	308	1.70e-010	63.9	Hydrolase-like protein family		AT1G29120.1
1522	Lsat_1_v5_gn_9_5361.2	95313	64	3	0	1	64	1062	1125	3.61e-022	102	sodium hydrogen exchanger 2		AT3G05030.1
1525	Lsat_1_v5_gn_4_75221.1	90164	61	6	0	1	61	2593	2533	1.69e-015	80.5	phosphatidylinositol-4-phosphate 5-kinase family protein	2.7.1.150	AT3G14270.1
1526	Lsat_1_v5_gn_2_101121.3	97727	44	1	0	1	44	997	954	1.93e-014	76.8	topoisomerase 6 subunit B	5.99.1.3	AT3G20780.1
1529	Lsat_1_v5_gn_3_9900.1	96296	54	2	0	11	64	324	271	2.81e-018	89.8	P-loop containing nucleoside triphosphate hydrolases superfamily protein	3.6.1.3	AT1G64110.3
1547	Lsat_1_v5_gn_9_36361.3	96296	54	2	0	1	54	259	206	2.81e-018	89.8	Ubiquitin carboxyl-terminal hydrolase family protein		AT1G79120.1
1556	Lsat_1_v5_gn_4_131720.1	87500	64	8	0	1	64	269	332	7.87e-014	75.0	autoinhibited Ca2+-ATPase 1	3.6.3.8	AT1G27770.1
1560	Lsat_1_v5_gn_8_23021.1	98148	54	1	0	1	54	925	872	6.04e-020	95.3	Pyruvate kinase family protein	2.7.1.40	AT3G52990.1
1565	Lsat_1_v5_gn_4_150641.1	90625	64	6	0	1	64	410	473	3.63e-017	86.1	disease resistance protein (TIR-NBS-LRR class), putative		AT5G17680.1
1566	Lsat_1_v5_gn_6_17640.2	90625	64	6	0	1	64	1705	1642	3.63e-017	86.1	extra-large GTP-binding protein 3		AT1G31930.1
1569	Lsat_1_v5_gn_9_48081.3	100000	52	0	0	1	52	476	527	1.68e-020	97.1	Tetratricopeptide repeat (TPR)-like superfamily protein		AT1G76630.2
1577	Lsat_1_v5_gn_4_109340.2	95313	64	3	0	1	64	713	776	3.61e-022	102	light-harvesting chlorophyll-protein complex I subunit A4		AT3G47470.1
1579	Lsat_1_v5_gn_9_81561.1	98387	62	1	0	3	64	2149	2210	2.16e-024	110	Leucine-rich repeat protein kinase family protein	2.7.11.1	AT5G49760.1
1581	Lsat_1_v5_gn_8_10020.2	90323	62	6	0	3	64	491	430	4.70e-016	82.4	GroES-like zinc-binding alcohol dehydrogenase family protein	1.3.1.103	AT5G61510.1
1584	Lsat_1_v5_gn_2_74441.3	92063	63	5	0	1	63	1061	1123	2.81e-018	89.8	serine acetyltransferase 3;2	2.3.1.30	AT4G35640.1
1589	Lsat_1_v5_gn_6_68581.1	95161	62	3	0	1	62	1557	1496	4.67e-021	99.0	Protein of unknown function (DUF3527)		AT2G33360.1
1590	Lsat_1_v5_gn_6_5060.1	96875	64	2	0	1	64	209	146	7.76e-024	108	PLAC8 family protein		AT1G63830.2
1603	Lsat_1_v5_gn_4_180521.3	91803	61	5	0	4	64	251	311	3.63e-017	86.1	glycerol-3-phosphate acyltransferase 6	2.3.1.198,2.3.1.15	AT2G38110.1
1604	Lsat_1_v5_gn_8_76040.2	96774	62	2	0	3	64	1061	1000	1.00e-022	104	plant U-box 13	6.3.2.19	AT3G46510.1
1608	Lsat_1_v5_gn_8_32400.1	89063	64	7	0	1	64	517	454	1.69e-015	80.5	DHHC-type zinc finger family protein	2.3.1.225	AT3G18620.1
1611	Lsat_1_v5_gn_9_57180.3	96875	64	2	0	1	64	4225	4288	7.76e-024	108	0		AT4G39420.2
1621	Lsat_1_v5_gn_6_10740.1	96429	56	2	0	1	56	1022	1077	2.17e-019	93.5	Major facilitator superfamily protein		AT5G17010.1
1627	Lsat_1_v5_gn_6_97521.1	90000	60	6	0	5	64	191	132	6.08e-015	78.7	0		AT1G31130.1
1630	Lsat_1_v5_gn_9_49041.1	92308	39	3	0	24	62	1096	1134	2.85e-008	56.5	WRKY DNA-binding protein 2		AT5G56270.1
1638	Lsat_1_v5_gn_6_7580.3	95161	62	3	0	3	64	574	635	4.67e-021	99.0	SNF7 family protein		AT4G29160.3
1643	Lsat_1_v5_gn_2_42041.3	98438	64	1	0	1	64	721	658	1.67e-025	113	P-loop containing nucleoside triphosphate hydrolases superfamily protein	3.6.4.13	AT3G16840.1
1652	Lsat_1_v5_gn_9_5100.4	92188	64	5	0	1	64	621	684	7.81e-019	91.6	BRI1 suppressor 1 (BSU1)-like 1	3.1.3.16	AT4G03080.1
1654	Lsat_1_v5_gn_6_10740.1	92308	52	4	0	1	52	1210	1159	7.87e-014	75.0	Major facilitator superfamily protein		AT5G17010.1
1657	Lsat_1_v5_gn_9_77480.1	89063	64	7	0	1	64	1009	1072	1.69e-015	80.5	amino acid permease 6		AT5G49630.1
1681	Lsat_1_v5_gn_9_57180.3	88060	67	5	2	1	64	176	242	2.19e-014	76.8	0		AT4G39420.2
1689	Lsat_1_v5_gn_8_87641.2	95122	41	2	0	21	61	962	922	4.74e-011	65.8	Transducin family protein / WD-40 repeat family protein		AT2G19540.1
1702	Lsat_1_v5_gn_8_3801.2	93750	64	4	0	1	64	323	386	1.68e-020	97.1	rubredoxin family protein		AT5G17170.1
1708	Lsat_1_v5_gn_9_65820.1	96875	64	2	0	1	64	365	428	7.76e-024	108	FIZZY-related 3		AT5G13840.1
1714	Lsat_1_v5_gn_2_72981.3	90625	64	6	0	1	64	426	489	3.63e-017	86.1	Auxin efflux carrier family protein		AT1G76520.2
1719	Lsat_1_v5_gn_6_24520.2	95313	64	3	0	1	64	437	374	3.61e-022	102	methionine adenosyltransferase 3	2.5.1.6	AT2G36880.2
1721	Lsat_1_v5_gn_4_29981.1	95833	48	2	0	1	48	95	142	6.08e-015	78.7	Subtilase family protein	3.4.14.10	AT4G20430.1
1723	Lsat_1_v5_gn_3_69940.1	93548	62	4	0	1	62	49	110	2.17e-019	93.5	Auxin efflux carrier family protein		AT5G65980.1
1725	Lsat_1_v5_gn_2_83261.1	85246	61	9	0	2	62	427	367	1.70e-010	63.9	calcium ATPase 2	3.6.3.8	AT4G37640.1
1727	Lsat_1_v5_gn_5_181380.1	88889	63	1	2	1	63	2084	2140	2.83e-013	73.1	Tetratricopeptide repeat (TPR)-like superfamily protein		AT1G04080.1
1733	Lsat_1_v5_gn_6_8920.1	96825	63	2	0	1	63	1699	1761	2.79e-023	106	general control non-repressible 3	3.6.1.3	AT1G64550.1
1741	Lsat_1_v5_gn_8_5201.1	100000	29	0	0	1	29	3038	3066	1.03e-007	54.7	Transcription factor jumonji (jmjC) domain-containing protein		AT4G00990.1
1754	Lsat_1_v5_gn_6_22481.1	95313	64	3	0	1	64	728	665	3.61e-022	102	Pectin lyase-like superfamily protein		AT4G33440.1
1757	Lsat_1_v5_gn_1_1961.1	92188	64	5	0	1	64	622	559	7.81e-019	91.6	Golgi-body localisation protein domain ;RNA pol II promoter Fmp27 protein domain		AT1G58250.1
1761	Lsat_1_v5_gn_6_87200.2	88525	61	7	0	4	64	264	324	7.87e-014	75.0	glutathione peroxidase 6	1.11.1.9	AT4G11600.1
1766	Lsat_1_v5_gn_7_19361.2	96875	64	2	0	1	64	2410	2347	7.76e-024	108	ARM repeat superfamily protein		AT2G35630.1
1767	Lsat_1_v5_gn_4_51020.1	91667	60	5	0	5	64	171	230	1.31e-016	84.2	pentatricopeptide (PPR) repeat-containing protein		AT1G30610.2
1788	Lsat_1_v5_gn_5_145061.1	90323	62	6	0	3	64	742	803	4.70e-016	82.4	hexokinase 2	2.7.1.1	AT2G19860.1
1792	Lsat_1_v5_gn_7_61241.1	97917	48	1	0	1	48	48	1	1.31e-016	84.2	Cyclophilin-like peptidyl-prolyl cis-trans isomerase family protein	5.2.1.8	AT4G33060.1
1796	Lsat_1_v5_gn_6_91561.1	93750	64	4	0	1	64	352	415	1.68e-020	97.1	YbaK/aminoacyl-tRNA synthetase-associated domain		AT4G16510.1
1798	Lsat_1_v5_gn_4_41201.1	94643	56	3	0	1	56	1064	1119	1.01e-017	87.9	BR-signaling kinase 2	2.7.11.1,2.7.10.2	AT5G46570.1
1800	Lsat_1_v5_gn_9_87501.1	96429	56	2	0	9	64	1045	1100	2.17e-019	93.5	acyl-CoA binding protein 4		AT3G05420.2
1802	Lsat_1_v5_gn_1_78900.1	98305	59	1	0	3	61	269	211	1.00e-022	104	SNF1-related protein kinase 2.10	2.7.11.1	AT1G60940.2
1804	Lsat_1_v5_gn_9_65381.1	96774	62	2	0	3	64	1144	1205	1.00e-022	104	heat shock cognate protein 70-1		AT5G02500.1
1806	Lsat_1_v5_gn_4_34220.1	96774	62	2	0	3	64	467	406	1.00e-022	104	0		AT4G15640.1
1807	Lsat_1_v5_gn_9_5941.1	97500	40	1	0	1	40	1648	1609	3.22e-012	69.4	DNA-directed RNA polymerase family protein	2.7.7.6	ATCG00170.1
1808	Lsat_1_v5_gn_9_5941.1	97500	40	1	0	1	40	1648	1609	3.22e-012	69.4	DNA-directed RNA polymerase family protein	2.7.7.6	ATCG00170.1
1811	Lsat_1_v5_gn_2_112720.1	98214	56	1	0	6	61	1351	1406	4.67e-021	99.0	Zinc finger (C2H2 type) family protein / transcription factor jumonji (jmj) family protein	1.14.11.27	AT5G04240.1
1823	Lsat_1_v5_gn_9_109300.1	96875	64	2	0	1	64	569	632	7.76e-024	108	4-hydroxy-3-methylbut-2-enyl diphosphate reductase	1.17.1.2	AT4G34350.1
1847	Lsat_1_v5_gn_2_110120.1	96364	55	2	0	8	62	319	265	7.81e-019	91.6	0		AT5G02770.1
1857	Lsat_1_v5_gn_2_116240.2	93548	62	4	0	1	62	847	908	2.17e-019	93.5	Protein of unknown function (DUF155)		AT5G13610.1
1870	Lsat_1_v5_gn_5_179160.1	90164	61	3	3	1	58	15	75	2.19e-014	76.8	photosystem I subunit E-2		AT2G20260.1
1891	Lsat_1_v5_gn_6_96200.1	95161	62	3	0	2	63	273	212	4.67e-021	99.0	Subtilase family protein	3.4.21.25	AT1G04110.1
1897	Lsat_1_v5_gn_7_45481.1	92188	64	5	0	1	64	599	662	7.81e-019	91.6	Major facilitator superfamily protein		AT2G26690.1
1905	Lsat_1_v5_gn_3_136621.3	96721	61	2	0	1	61	2789	2849	3.61e-022	102	K+ efflux antiporter 2		AT4G00630.1
1912	Lsat_1_v5_gn_9_14220.1	95313	64	3	0	1	64	739	676	3.61e-022	102	SOS3-interacting protein 4	2.7.11.1	AT2G30360.1
1916	Lsat_1_v5_gn_3_6581.1	96875	64	2	0	1	64	1474	1411	7.76e-024	108	GMP synthase (glutamine-hydrolyzing), putative / glutamine amidotransferase, putative	6.3.5.2	AT1G63660.1
1920	Lsat_1_v5_gn_7_105160.3	95313	64	3	0	1	64	355	292	3.61e-022	102	Nucleotide-diphospho-sugar transferases superfamily protein	2.7.7.38	AT1G53000.1
1938	Lsat_1_v5_gn_8_147300.2	93443	61	4	0	1	61	574	514	7.81e-019	91.6	0	3.5.4.28,3.5.4.31	0
1951	Lsat_1_v5_gn_8_141900.1	90323	62	6	0	3	64	829	890	4.70e-016	82.4	F-box family protein		AT3G06240.1
1953	Lsat_1_v5_gn_6_94980.1	93878	49	3	0	6	54	169	217	7.87e-014	75.0	BAX inhibitor 1		AT5G47120.1
1958	Lsat_1_v5_gn_7_113600.2	96078	51	2	0	4	54	304	354	1.31e-016	84.2	homolog of bacterial cytokinesis Z-ring protein FTSZ 1-1	3.6.5.6	AT5G55280.1
1961	Lsat_1_v5_gn_1_11560.1	93750	64	4	0	1	64	3409	3472	1.68e-020	97.1	Ubiquitin carboxyl-terminal hydrolase-related protein	3.4.19.12	AT3G47890.1
1971	Lsat_1_v5_gn_4_95940.1	95313	64	3	0	1	64	182	245	3.61e-022	102	dentin sialophosphoprotein-related		AT3G21290.1
1982	Lsat_1_v5_gn_2_131201.3	95313	64	3	0	1	64	886	949	3.61e-022	102	Protein of unknown function (DUF819)		AT5G52540.1
1984	Lsat_1_v5_gn_3_65141.2	97368	38	1	0	1	38	709	672	4.74e-011	65.8	ATP binding;valine-tRNA ligases;aminoacyl-tRNA ligases;nucleotide binding;ATP binding;aminoacyl-tRNA ligases	6.1.1.9	AT5G16715.1
1988	Lsat_1_v5_gn_1_95341.3	92063	63	5	0	2	64	108	46	2.81e-018	89.8	chlorophyll A/B binding protein 1		AT1G29930.1
1989	Lsat_1_v5_gn_4_31641.1	96875	64	2	0	1	64	322	259	7.76e-024	108	Cellulose synthase family protein	2.4.1.12	AT5G05170.1
1991	Lsat_1_v5_gn_3_115420.2	88889	63	3	3	2	61	1400	1339	7.87e-014	75.0	protein kinase family protein	2.7.11.1	AT3G59410.1
2001	Lsat_1_v5_gn_9_101701.1	91935	62	5	0	2	63	1978	2039	1.01e-017	87.9	trehalose-6-phosphate synthase	2.4.1.15	AT1G78580.1
2009	Lsat_1_v5_gn_8_75420.1	96364	55	2	0	6	60	742	796	7.81e-019	91.6	Cation efflux family protein		AT3G12100.1
2039	Lsat_1_v5_gn_8_38141.1	94872	39	2	0	1	39	193	155	6.13e-010	62.1	phosphoenolpyruvate carboxylase 4	4.1.1.31	AT1G68750.1
2053	Lsat_1_v5_gn_6_29921.1	97222	36	1	0	8	43	165	200	6.13e-010	62.1	Chaperone DnaJ-domain superfamily protein		AT2G35795.1
2067	Lsat_1_v5_gn_3_130700.1	93220	59	4	0	6	64	161	103	1.01e-017	87.9	Acyl-CoA N-acyltransferase with RING/FYVE/PHD-type zinc finger domain		AT2G37520.1
2072	Lsat_1_v5_gn_6_9761.3	92188	64	5	0	1	64	410	473	7.81e-019	91.6	Sec1/munc18-like (SM) proteins superfamily		AT1G12360.1
2089	Lsat_1_v5_gn_2_3161.1	96721	61	2	0	2	62	830	770	3.61e-022	102	Phosphofructokinase family protein	2.7.1.90	AT1G20950.1
2092	Lsat_1_v5_gn_1_4241.1	93548	62	4	0	3	64	1904	1843	2.17e-019	93.5	P-loop containing nucleoside triphosphate hydrolases superfamily protein		AT4G30100.1
2113	Lsat_1_v5_gn_7_4700.1	96970	33	1	0	1	33	446	478	2.85e-008	56.5	RHO guanyl-nucleotide exchange factor 3		AT4G00460.2
2117	Lsat_1_v5_gn_2_115321.1	100000	42	0	0	1	42	767	808	6.08e-015	78.7	phosphatidylglycerolphosphate synthase 1	2.7.8.5	AT2G39290.1
2132	Lsat_1_v5_gn_9_60860.1	93220	59	4	0	1	59	750	808	1.01e-017	87.9	P-loop containing nucleoside triphosphate hydrolases superfamily protein	3.6.4.13	AT5G05450.1
2135	Lsat_1_v5_gn_3_13720.3	100000	30	0	0	30	59	123	94	2.85e-008	56.5	0		AT4G24090.1
2143	Lsat_1_v5_gn_4_48300.1	95313	64	3	0	1	64	1529	1592	3.61e-022	102	plant U-box 17	6.3.2.19	AT1G29340.1
2148	Lsat_1_v5_gn_5_180401.1	100000	33	0	0	1	33	232	200	6.13e-010	62.1	Helicase/SANT-associated, DNA binding protein	3.6.4.11	AT3G24870.1
2151	Lsat_1_v5_gn_3_4300.1	92188	64	5	0	1	64	364	301	7.81e-019	91.6	hydroxymethylglutaryl-CoA synthase / HMG-CoA synthase / 3-hydroxy-3-methylglutaryl coenzyme A synthase	2.3.3.10	AT4G11820.2
2156	Lsat_1_v5_gn_6_104860.2	92188	64	5	0	1	64	1121	1184	7.81e-019	91.6	0		AT4G24610.1
2157	Lsat_1_v5_gn_9_58680.1	96721	61	2	0	1	61	791	851	3.61e-022	102	Transmembrane amino acid transporter family protein		AT3G56200.1
2158	Lsat_1_v5_gn_6_42360.2	94737	57	3	0	8	64	1400	1344	2.81e-018	89.8	Protein of unknown function (DUF594)		AT5G45470.1
2171	Lsat_1_v5_gn_2_29601.3	100000	52	0	0	13	64	239	290	1.68e-020	97.1	sulfite reductase	1.8.7.1	AT5G04590.1
2172	Lsat_1_v5_gn_4_117700.1	89063	64	7	0	1	64	3242	3305	1.69e-015	80.5	auxin-like 1 protein		AT1G75310.1
2176	Lsat_1_v5_gn_1_124280.1	100000	32	0	0	3	34	959	928	2.20e-009	60.2	cardiolipin synthase		AT4G04870.1
2195	Lsat_1_v5_gn_8_47400.2	96774	62	2	0	3	64	341	280	1.00e-022	104	Glycosyl transferase, family 35	2.4.1.1	AT3G29320.1
2212	Lsat_1_v5_gn_6_26241.1	98438	64	1	0	1	64	821	884	1.67e-025	113	RNAligase		AT1G07910.1
2213	Lsat_1_v5_gn_6_35600.1	91525	59	5	0	1	59	2639	2697	4.70e-016	82.4	LETM1-like protein		AT3G11560.3
2214	Lsat_1_v5_gn_3_115781.2	98438	64	1	0	1	64	299	362	1.67e-025	113	BRI1 suppressor 1 (BSU1)-like 2	3.1.3.16	AT1G08420.1
2245	Lsat_1_v5_gn_5_164821.1	95313	64	3	0	1	64	928	865	3.61e-022	102	Iron-sulphur cluster biosynthesis family protein		AT5G03900.2
2246	Lsat_1_v5_gn_1_97300.1	95745	47	2	0	16	62	148	102	2.19e-014	76.8	0		0
2247	Lsat_1_v5_gn_2_75500.1	91228	57	5	0	1	57	110	166	6.08e-015	78.7	NEP-interacting protein 2		AT2G17730.1
2258	Lsat_1_v5_gn_3_35581.1	91935	62	5	0	1	62	419	480	1.01e-017	87.9	Reticulon family protein		AT3G10260.3
2293	Lsat_1_v5_gn_4_133060.3	96875	64	2	0	1	64	355	292	7.76e-024	108	PLC-like phosphodiesterases superfamily protein	3.1.4.46	AT1G71340.1
2294	Lsat_1_v5_gn_3_14241.1	100000	49	0	0	1	49	23	71	7.81e-019	91.6	ribosomal protein S7		ATCG01240.1
2295	Lsat_1_v5_gn_3_14241.1	100000	49	0	0	1	49	23	71	7.81e-019	91.6	ribosomal protein S7		ATCG01240.1
2296	Lsat_1_v5_gn_3_14241.1	100000	49	0	0	1	49	23	71	7.81e-019	91.6	ribosomal protein S7		ATCG01240.1
2297	Lsat_1_v5_gn_3_14241.1	100000	49	0	0	1	49	23	71	7.81e-019	91.6	ribosomal protein S7		ATCG01240.1
2318	Lsat_1_v5_gn_2_128620.2	92188	64	5	0	1	64	511	448	7.81e-019	91.6	PLAC8 family protein		AT2G45010.1
2341	Lsat_1_v5_gn_8_132621.3	91803	61	5	0	4	64	3244	3184	3.63e-017	86.1	disease resistance family protein / LRR family protein	2.7.11.1	AT2G34930.1
2342	Lsat_1_v5_gn_9_5941.1	97500	40	1	0	1	40	1648	1609	3.66e-012	69.4	DNA-directed RNA polymerase family protein	2.7.7.6	ATCG00170.1
2343	Lsat_1_v5_gn_9_5941.1	97500	40	1	0	1	40	1648	1609	3.66e-012	69.4	DNA-directed RNA polymerase family protein	2.7.7.6	ATCG00170.1
2344	Lsat_1_v5_gn_0_25501.3	96825	63	2	0	1	63	844	782	2.79e-023	106	Ankyrin repeat family protein		AT5G04690.1
2367	Lsat_1_v5_gn_3_14241.1	100000	49	0	0	1	49	23	71	7.81e-019	91.6	ribosomal protein S7		ATCG01240.1
2374	Lsat_1_v5_gn_5_62501.2	95349	43	2	0	22	64	1896	1938	3.66e-012	69.4	Malectin/receptor-like protein kinase family protein	2.7.11.1	AT5G39000.1
2382	Lsat_1_v5_gn_1_6921.1	97727	44	0	1	1	44	293	335	7.87e-014	75.0	ATP synthase subunit alpha	3.6.3.14	ATCG00120.1
2391	Lsat_1_v5_gn_4_69300.1	93750	64	4	0	1	64	1156	1093	1.68e-020	97.1	Pentatricopeptide repeat (PPR-like) superfamily protein		AT1G71460.1
2405	Lsat_1_v5_gn_4_30541.2	95313	64	3	0	1	64	749	812	3.61e-022	102	0		AT2G38780.1
2410	Lsat_1_v5_gn_0_39741.1	96825	63	2	0	1	63	795	733	2.79e-023	106	disease resistance family protein / LRR family protein	2.7.11.1	AT2G34930.1
2489	Lsat_1_v5_gn_7_85621.1	100000	41	0	0	1	41	120	160	1.09e-014	76.8	Ribosomal protein S14p/S29e family protein		AT3G43980.1
2516	Lsat_1_v5_gn_7_45641.2	100000	30	0	0	1	30	353	382	1.56e-008	56.5	Alba DNA/RNA-binding protein		AT2G34160.1
2518	Lsat_1_v5_gn_4_110280.1	100000	34	0	0	4	37	618	585	8.93e-011	63.9	Leucine-rich repeat (LRR) family protein		AT5G07910.1
2538	Lsat_1_v5_gn_1_4241.1	97222	36	1	0	11	46	315	280	4.23e-010	62.1	P-loop containing nucleoside triphosphate hydrolases superfamily protein		AT4G30100.1
2596	Lsat_1_v5_gn_1_74581.2	95918	49	2	0	3	51	22	70	1.21e-015	80.5	Eukaryotic protein of unknown function (DUF842)		AT2G31725.1
2601	Lsat_1_v5_gn_8_3740.2	100000	39	0	0	1	39	2769	2731	1.75e-013	73.1	exportin 1A		AT5G17020.1
2654	Lsat_1_v5_gn_8_54460.3	100000	35	0	0	1	35	4130	4164	1.69e-011	65.8	0		AT1G02990.3
2670	Lsat_1_v5_gn_4_32401.1	96970	33	1	0	2	34	265	297	9.51e-009	56.5	P-loop containing nucleoside triphosphate hydrolases superfamily protein		AT5G06670.1
2704	Lsat_1_v5_gn_6_5920.1	96000	50	2	0	1	50	1178	1227	3.25e-016	82.4	heavy metal atpase 5	3.6.3.4	AT1G63440.1
2727	Lsat_1_v5_gn_4_64520.1	98148	54	1	0	1	54	553	606	4.75e-020	95.3	Na+/H+ antiporter 6		AT1G79610.1
2754	Lsat_1_v5_gn_1_67481.3	100000	30	0	0	1	30	908	937	7.48e-009	56.5	calmodulin-binding family protein		AT3G13600.1
2761	Lsat_1_v5_gn_2_101321.3	96000	50	2	0	1	50	479	528	3.25e-016	82.4	P-loop containing nucleoside triphosphate hydrolases superfamily protein	3.6.4.13	AT3G02065.2
2764	Lsat_1_v5_gn_5_181120.1	95556	45	2	0	1	45	985	941	1.69e-013	73.1	Exostosin family protein		AT2G20370.1
2877	Lsat_1_v5_gn_3_133361.2	93333	45	3	0	1	45	1579	1535	9.72e-012	67.6	Membrane trafficking VPS53 family protein		AT1G50500.1
2894	Lsat_1_v5_gn_6_95741.1	97297	37	1	0	2	38	1347	1311	8.52e-011	63.9	binding		AT4G15890.1
2950	Lsat_1_v5_gn_4_92980.1	100000	34	0	0	1	34	1193	1160	5.68e-011	63.9	GRAS family transcription factor		AT3G13840.1
2973	Lsat_1_v5_gn_6_17241.1	96875	64	2	0	1	64	893	956	7.76e-024	108	nudix hydrolase homolog 3	5.3.3.2	AT1G79690.1
2974	Lsat_1_v5_gn_6_17241.1	96875	64	2	0	1	64	893	956	7.76e-024	108	nudix hydrolase homolog 3	5.3.3.2	AT1G79690.1
2985	Lsat_1_v5_gn_1_10440.2	93548	62	4	0	1	62	575	636	2.17e-019	93.5	0		AT1G35660.1
2986	Lsat_1_v5_gn_1_10440.2	95161	62	3	0	1	62	575	636	4.67e-021	99.0	0		AT1G35660.1
2991	Lsat_1_v5_gn_8_11060.1	97561	41	1	0	1	41	661	621	1.02e-012	71.3	cytochrome P450, family 714, subfamily A, polypeptide 1		AT5G24910.1
2992	Lsat_1_v5_gn_8_11060.1	86154	65	7	2	1	64	661	598	3.66e-012	69.4	cytochrome P450, family 714, subfamily A, polypeptide 1		AT5G24910.1
3010	Lsat_1_v5_gn_1_45340.3	92308	65	3	2	1	64	1631	1694	7.81e-019	91.6	Ankyrin repeat family protein		AT3G18670.1
3016	Lsat_1_v5_gn_3_14241.1	100000	49	0	0	1	49	23	71	7.81e-019	91.6	ribosomal protein S7		ATCG01240.1
3017	Lsat_1_v5_gn_3_14241.1	100000	49	0	0	1	49	23	71	7.81e-019	91.6	ribosomal protein S7		ATCG01240.1
3018	Lsat_1_v5_gn_3_14241.1	100000	49	0	0	1	49	23	71	7.81e-019	91.6	ribosomal protein S7		ATCG01240.1
3019	Lsat_1_v5_gn_3_14241.1	100000	49	0	0	1	49	23	71	7.81e-019	91.6	ribosomal protein S7		ATCG01240.1
3020	Lsat_1_v5_gn_3_14241.1	100000	49	0	0	1	49	23	71	7.81e-019	91.6	ribosomal protein S7		ATCG01240.1
3021	Lsat_1_v5_gn_3_14241.1	100000	49	0	0	1	49	23	71	7.81e-019	91.6	ribosomal protein S7		ATCG01240.1
3022	Lsat_1_v5_gn_3_14241.1	100000	49	0	0	1	49	23	71	7.81e-019	91.6	ribosomal protein S7		ATCG01240.1
3023	Lsat_1_v5_gn_3_14241.1	100000	49	0	0	1	49	23	71	7.81e-019	91.6	ribosomal protein S7		ATCG01240.1
3024	Lsat_1_v5_gn_3_14241.1	100000	49	0	0	1	49	23	71	7.81e-019	91.6	ribosomal protein S7		ATCG01240.1
3025	Lsat_1_v5_gn_3_14241.1	98113	53	0	1	1	53	23	74	7.81e-019	91.6	ribosomal protein S7		ATCG01240.1
3026	Lsat_1_v5_gn_3_14241.1	100000	49	0	0	1	49	23	71	7.81e-019	91.6	ribosomal protein S7		ATCG01240.1
3027	Lsat_1_v5_gn_3_14241.1	100000	49	0	0	1	49	23	71	7.81e-019	91.6	ribosomal protein S7		ATCG01240.1
3028	Lsat_1_v5_gn_3_14241.1	100000	49	0	0	1	49	23	71	7.81e-019	91.6	ribosomal protein S7		ATCG01240.1
3038	Lsat_1_v5_gn_6_20580.1	93750	64	4	0	1	64	838	901	1.68e-020	97.1	SPFH/Band 7/PHB domain-containing membrane-associated protein family		AT5G25250.1
3041	Lsat_1_v5_gn_5_59220.3	96154	52	2	0	1	52	52	1	3.63e-017	86.1	Transducin/WD40 repeat-like superfamily protein		AT4G18905.1
3042	Lsat_1_v5_gn_5_59220.3	96154	52	2	0	1	52	52	1	3.63e-017	86.1	Transducin/WD40 repeat-like superfamily protein		AT4G18905.1
3058	Lsat_1_v5_gn_8_15760.3	90000	60	6	0	1	60	325	384	6.08e-015	78.7	0		AT4G26055.1
3059	Lsat_1_v5_gn_8_15760.3	88525	61	5	2	1	60	325	384	2.83e-013	73.1	0		AT4G26055.1
3060	Lsat_1_v5_gn_1_62120.1	96296	54	2	0	1	54	1063	1116	2.81e-018	89.8	tRNAisopentenyltransferase 2	2.5.1.27,2.5.1.75	AT2G27760.1
3062	Lsat_1_v5_gn_8_141661.3	96875	64	2	0	1	64	569	632	7.76e-024	108	serine carboxypeptidase-like 40	3.4.16.6	AT3G63470.1
3070	Lsat_1_v5_gn_4_180521.3	95313	64	3	0	1	64	241	178	3.61e-022	102	glycerol-3-phosphate acyltransferase 6	2.3.1.198,2.3.1.15	AT2G38110.1
3090	Lsat_1_v5_gn_5_158101.1	96721	61	2	0	1	61	121	181	3.61e-022	102	basic transcription factor 3		AT1G17880.1
3093	Lsat_1_v5_gn_8_75941.2	95082	61	3	0	1	61	833	893	1.68e-020	97.1	XB3 ortholog 1 in Arabidopsis thaliana		AT2G28840.1
3111	Lsat_1_v5_gn_7_111801.1	90909	55	5	0	1	55	2152	2098	7.87e-014	75.0	Leucine-rich repeat transmembrane protein kinase	2.7.11.1	AT1G56130.1
3112	Lsat_1_v5_gn_8_72241.3	96610	59	2	0	3	61	976	1034	4.67e-021	99.0	Neutral/alkaline non-lysosomal ceramidase	3.5.1.23	AT1G07380.1
3119	Lsat_1_v5_gn_1_87300.3	91525	59	3	2	1	57	162	104	1.69e-015	80.5	glucan synthase-like 3	2.4.1.34	AT2G31960.2
3120	Lsat_1_v5_gn_1_87300.3	95833	48	2	0	1	48	162	115	6.08e-015	78.7	glucan synthase-like 3	2.4.1.34	AT2G31960.2
3124	Lsat_1_v5_gn_4_95100.1	96875	64	2	0	1	64	76	13	7.76e-024	108	Protein kinase superfamily protein	2.7.11.1	AT5G56890.1
3127	Lsat_1_v5_gn_8_53361.2	98438	64	1	0	1	64	1406	1343	1.67e-025	113	putative indole-3-acetic acid-amido synthetase GH3.9		AT2G47750.1
3141	Lsat_1_v5_gn_9_17140.1	100000	62	0	0	2	63	258	319	4.64e-026	115	ribonuclease 2	3.1.27.1	AT2G39780.1
3154	Lsat_1_v5_gn_8_9940.3	92188	64	5	0	1	64	481	418	7.81e-019	91.6	small G protein family protein / RhoGAP family protein		AT5G61530.1
3164	Lsat_1_v5_gn_7_110701.1	96721	61	2	0	1	61	832	772	3.61e-022	102	phosphoglycerate kinase	2.7.2.3	AT1G79550.1
3173	Lsat_1_v5_gn_8_131741.2	92727	55	4	0	1	55	532	478	1.69e-015	80.5	transferases;folic acid binding	6.3.3.2,2.1.2.5	AT2G20830.1
3174	Lsat_1_v5_gn_8_131741.2	90625	64	6	0	1	64	532	469	3.63e-017	86.1	transferases;folic acid binding	6.3.3.2,2.1.2.5	AT2G20830.1
3178	Lsat_1_v5_gn_7_104120.2	93103	58	4	0	1	58	553	496	3.63e-017	86.1	haloacid dehalogenase-like hydrolase family protein	4.2.1.109,3.1.3.77	AT5G53850.2
3191	Lsat_1_v5_gn_8_26721.1	96875	64	2	0	1	64	134	197	7.76e-024	108	Phosphofructokinase family protein	2.7.1.90	AT1G76550.1
3208	Lsat_1_v5_gn_6_43941.2	93548	62	4	0	1	62	1525	1464	2.17e-019	93.5	AMP-dependent synthetase and ligase family protein		AT4G05160.1
3209	Lsat_1_v5_gn_6_43941.2	93548	62	4	0	1	62	1525	1464	2.17e-019	93.5	AMP-dependent synthetase and ligase family protein		AT4G05160.1
3228	Lsat_1_v5_gn_9_90040.1	90625	64	6	0	1	64	604	541	3.63e-017	86.1	Outward rectifying potassium channel protein		AT5G55630.1
3241	Lsat_1_v5_gn_6_31181.1	96875	64	2	0	1	64	14	77	7.76e-024	108	0		AT1G28395.4
3242	Lsat_1_v5_gn_6_31181.1	95313	64	3	0	1	64	14	77	3.61e-022	102	0		AT1G28395.4
3245	Lsat_1_v5_gn_3_32961.1	98438	64	1	0	1	64	2188	2125	1.67e-025	113	0		AT4G17250.1
3263	Lsat_1_v5_gn_3_23920.3	93220	59	4	0	3	61	100	158	1.01e-017	87.9	Glycosyl hydrolases family 32 protein	3.2.1.153,3.2.1.26,3.2.1.80	AT3G13790.2
3303	Lsat_1_v5_gn_2_41240.3	96000	50	2	0	1	50	1508	1557	4.70e-016	82.4	isopropyl malate isomerase large subunit 1	4.2.1.33	AT4G13430.1
3304	Lsat_1_v5_gn_7_29360.2	98214	56	1	0	1	56	169	114	4.67e-021	99.0	nucleotide binding;nucleic acid binding;RNA binding		AT4G19610.1
3309	Lsat_1_v5_gn_1_47281.1	92157	51	4	0	12	62	454	504	2.83e-013	73.1	Major facilitator superfamily protein		AT1G52190.1
3310	Lsat_1_v5_gn_6_77661.2	94340	53	3	0	12	64	239	187	4.70e-016	82.4	aldehyde dehydrogenase 11A3	1.2.1.9	AT2G24270.4
3311	Lsat_1_v5_gn_6_77661.2	92593	54	3	1	12	64	239	186	2.19e-014	76.8	aldehyde dehydrogenase 11A3	1.2.1.9	AT2G24270.4
3316	Lsat_1_v5_gn_8_55761.1	95082	61	3	0	1	61	1397	1457	1.68e-020	97.1	ERD (early-responsive to dehydration stress) family protein		AT4G02900.1
3333	Lsat_1_v5_gn_7_22741.2	95082	61	3	0	1	61	2411	2471	1.68e-020	97.1	alpha-glucan phosphorylase 2	2.4.1.1	AT3G46970.1
3334	Lsat_1_v5_gn_8_23621.1	93651	63	4	0	2	64	173	235	6.04e-020	95.3	RING/U-box superfamily protein		AT4G00305.1
3335	Lsat_1_v5_gn_8_23621.1	94737	57	3	0	2	58	173	229	2.81e-018	89.8	RING/U-box superfamily protein		AT4G00305.1
3341	Lsat_1_v5_gn_5_105721.1	94231	52	3	0	3	54	247	298	1.49e-015	80.5	SNF1-related protein kinase 2.10	2.7.11.1	AT1G60940.2
3350	Lsat_1_v5_gn_3_96860.3	92188	64	5	0	1	64	1951	1888	7.81e-019	91.6	0		AT5G38880.1
3353	Lsat_1_v5_gn_6_21360.3	89063	64	7	0	1	64	492	429	1.69e-015	80.5	epsin N-terminal homology (ENTH) domain-containing protein / clathrin assembly protein-related		AT2G25430.1
3354	Lsat_1_v5_gn_6_21360.3	89063	64	7	0	1	64	492	429	1.69e-015	80.5	epsin N-terminal homology (ENTH) domain-containing protein / clathrin assembly protein-related		AT2G25430.1
3356	Lsat_1_v5_gn_1_12460.1	96774	62	2	0	1	62	1015	1076	1.00e-022	104	SPla/RYanodine receptor (SPRY) domain-containing protein		AT1G35470.2
3394	Lsat_1_v5_gn_8_14760.1	98361	61	1	0	1	61	1642	1582	7.76e-024	108	delta 1-pyrroline-5-carboxylate synthase 2	1.2.1.41,2.7.2.11	AT3G55610.2
3409	Lsat_1_v5_gn_4_89381.1	93548	62	4	0	3	64	1382	1321	2.17e-019	93.5	phytoene desaturase 3	1.3.5.5	AT4G14210.1
3410	Lsat_1_v5_gn_4_89381.1	95161	62	3	0	3	64	1382	1321	4.67e-021	99.0	phytoene desaturase 3	1.3.5.5	AT4G14210.1
3421	Lsat_1_v5_gn_8_33120.1	100000	32	0	0	1	32	172	203	2.20e-009	60.2	Metal-dependent phosphohydrolase		AT1G17330.1
3422	Lsat_1_v5_gn_8_33120.1	100000	32	0	0	1	32	172	203	2.20e-009	60.2	Metal-dependent phosphohydrolase		AT1G17330.1
3437	Lsat_1_v5_gn_7_55800.2	96552	58	2	0	1	58	601	544	1.68e-020	97.1	0		AT3G28430.1
3441	Lsat_1_v5_gn_8_144000.1	95000	60	3	0	1	60	2212	2153	6.04e-020	95.3	protein tyrosine kinase family protein	2.7.11.1	AT1G73660.1
3451	Lsat_1_v5_gn_1_75900.1	93220	59	4	0	1	59	139	197	1.01e-017	87.9	Myosin family protein with Dil domain		AT1G08730.1
3458	Lsat_1_v5_gn_4_142681.2	94737	57	3	0	3	59	1909	1965	2.54e-018	89.8	ARM repeat superfamily protein		AT5G27970.1
3462	Lsat_1_v5_gn_1_92860.6	95313	64	3	0	1	64	1576	1639	3.61e-022	102	Disease resistance protein (TIR-NBS-LRR class) family		AT5G36930.2
3464	Lsat_1_v5_gn_6_29641.3	94828	58	3	0	1	58	1384	1327	7.81e-019	91.6	minichromosome maintenance 8	3.6.4.12	AT3G09660.1
3475	Lsat_1_v5_gn_9_55320.1	96875	64	2	0	1	64	204	267	7.76e-024	108	SIGNAL PEPTIDE PEPTIDASE-LIKE 1		AT4G33410.1
3483	Lsat_1_v5_gn_8_24921.2	96721	61	2	0	1	61	170	230	3.61e-022	102	Myosin family protein with Dil domain	3.6.4.1	AT1G54560.1
3498	Lsat_1_v5_gn_1_161.2	96875	64	2	0	1	64	808	871	7.76e-024	108	ARM repeat superfamily protein		AT3G06530.2
3503	Lsat_1_v5_gn_8_12740.1	98387	62	1	0	3	64	919	980	2.16e-024	110	Clathrin, heavy chain		AT3G11130.1
3508	Lsat_1_v5_gn_8_16481.1	96875	64	2	0	1	64	1052	1115	7.76e-024	108	IKI3 family protein		AT5G13680.1
3513	Lsat_1_v5_gn_2_99721.1	93750	48	3	0	1	48	526	573	2.83e-013	73.1	Cysteine proteinases superfamily protein	3.4.19.12	AT5G04250.2
3558	Lsat_1_v5_gn_4_92341.1	95082	61	3	0	4	64	1013	953	1.68e-020	97.1	pectin methylesterase 1	3.1.1.11	AT1G53840.1
3561	Lsat_1_v5_gn_3_14241.1	100000	49	0	0	1	49	23	71	7.81e-019	91.6	ribosomal protein S7		ATCG01240.1
3562	Lsat_1_v5_gn_3_14241.1	100000	49	0	0	1	49	23	71	7.81e-019	91.6	ribosomal protein S7		ATCG01240.1
3580	Lsat_1_v5_gn_3_97800.1	93651	63	4	0	2	64	4802	4864	6.04e-020	95.3	NB-ARC domain-containing disease resistance protein		AT4G27190.1
3604	Lsat_1_v5_gn_3_48840.1	98182	55	1	0	1	55	587	641	1.68e-020	97.1	flavin-dependent monooxygenase 1	1.14.13.8	AT1G19250.1
3605	Lsat_1_v5_gn_3_48840.1	98182	55	1	0	1	55	587	641	1.68e-020	97.1	flavin-dependent monooxygenase 1	1.14.13.8	AT1G19250.1
3614	Lsat_1_v5_gn_8_18921.2	97222	36	1	0	3	38	407	372	3.65e-010	62.1	Uncharacterised protein family (UPF0497)		AT2G28370.1
3696	Lsat_1_v5_gn_2_108360.1	97297	37	1	0	1	37	4561	4597	6.90e-011	63.9	ARM repeat superfamily protein		AT5G36230.1
3710	Lsat_1_v5_gn_0_1360.2	95000	40	2	0	13	52	1059	1020	1.38e-010	63.9	BAK1-interacting receptor-like kinase 1	2.7.11.1,2.7.10.1	AT5G48380.1
3771	Lsat_1_v5_gn_7_102480.3	100000	42	0	0	1	42	736	777	3.62e-015	78.7	anaphase promoting complex 6		AT1G78770.1
3785	Lsat_1_v5_gn_7_77280.2	93750	64	4	0	1	64	836	899	1.68e-020	97.1	Beta-glucosidase, GBA2 type family protein	3.2.1.45	AT5G49900.1
3804	Lsat_1_v5_gn_0_6901.1	90476	63	6	0	1	63	254	316	1.31e-016	84.2	ABC transporter family protein	3.6.3.44	AT3G28345.1
3826	Lsat_1_v5_gn_8_78921.5	93750	64	4	0	1	64	857	920	1.68e-020	97.1	0	3.2.1.14	0
3827	Lsat_1_v5_gn_8_78921.5	93750	64	4	0	1	64	857	920	1.68e-020	97.1	0	3.2.1.14	0
3859	Lsat_1_v5_gn_9_121260.1	90625	64	6	0	1	64	179	242	3.63e-017	86.1	CYTOCHROME C-1		AT1G22840.1
3869	Lsat_1_v5_gn_8_101881.3	96667	60	2	0	3	62	679	738	1.30e-021	100	ARM repeat superfamily protein		AT3G08947.1
3883	Lsat_1_v5_gn_9_31601.2	96970	33	1	0	1	33	280	248	2.85e-008	56.5	Haloacid dehalogenase-like hydrolase (HAD) superfamily protein	3.1.3.74	AT5G02230.1
3889	Lsat_1_v5_gn_8_32880.1	95313	64	3	0	1	64	1586	1649	3.61e-022	102	wall-associated kinase 2	2.7.11.1	AT1G21270.1
3893	Lsat_1_v5_gn_4_95441.1	100000	36	0	0	1	36	444	409	1.32e-011	67.6	Protein kinase protein with adenine nucleotide alpha hydrolases-like domain	2.7.11.1	AT3G13690.1
3899	Lsat_1_v5_gn_5_59000.3	95313	64	3	0	1	64	158	221	3.61e-022	102	ABC1 family protein	3.1.1.1	AT5G24810.2
3900	Lsat_1_v5_gn_5_59000.3	96875	64	2	0	1	64	158	221	7.76e-024	108	ABC1 family protein	3.1.1.1	AT5G24810.2
3901	Lsat_1_v5_gn_5_59000.3	96875	64	2	0	1	64	158	221	7.76e-024	108	ABC1 family protein	3.1.1.1	AT5G24810.2
3908	Lsat_1_v5_gn_9_52001.1	95455	44	2	0	1	44	1087	1044	1.02e-012	71.3	P-loop containing nucleoside triphosphate hydrolases superfamily protein	1.14.13.39	AT3G47450.2
3909	Lsat_1_v5_gn_9_52001.1	95455	44	2	0	1	44	1087	1044	1.02e-012	71.3	P-loop containing nucleoside triphosphate hydrolases superfamily protein	1.14.13.39	AT3G47450.2
3911	Lsat_1_v5_gn_6_116360.3	100000	64	0	0	1	64	647	710	3.58e-027	119	ATP citrate lyase subunit B 2	2.3.3.8	AT5G49460.1
3931	Lsat_1_v5_gn_9_47941.1	92188	64	5	0	1	64	1035	1098	7.81e-019	91.6	root cap 1 (RCP1)		AT5G17520.1
3932	Lsat_1_v5_gn_4_7680.2	95313	64	3	0	1	64	109	172	3.61e-022	102	Subtilisin-like serine endopeptidase family protein	3.4.21.25	AT5G59100.1
3933	Lsat_1_v5_gn_4_7680.2	95313	64	3	0	1	64	109	172	3.61e-022	102	Subtilisin-like serine endopeptidase family protein	3.4.21.25	AT5G59100.1
3934	Lsat_1_v5_gn_4_7680.2	95313	64	3	0	1	64	109	172	3.61e-022	102	Subtilisin-like serine endopeptidase family protein	3.4.21.25	AT5G59100.1
3941	Lsat_1_v5_gn_9_5941.1	97619	42	1	0	1	42	1648	1607	2.83e-013	73.1	DNA-directed RNA polymerase family protein	2.7.7.6	ATCG00170.1
3949	Lsat_1_v5_gn_8_83340.3	95313	64	3	0	1	64	875	812	3.61e-022	102	Heat shock protein DnaJ with tetratricopeptide repeat		AT2G41520.1
3957	Lsat_1_v5_gn_8_73001.3	86538	52	7	0	1	52	110	161	7.92e-009	58.4	metallothionein 2B		AT5G02380.1
3961	Lsat_1_v5_gn_8_116700.3	95313	64	3	0	1	64	4065	4128	3.61e-022	102	callose synthase 5	2.4.1.34	AT2G13680.1
3965	Lsat_1_v5_gn_4_95020.3	91111	45	4	0	2	46	13304	13348	6.13e-010	62.1	ATPases;nucleotide binding;ATP binding;nucleoside-triphosphatases;transcription factor binding		AT1G67120.1
3974	Lsat_1_v5_gn_2_29960.3	95082	61	3	0	1	61	224	284	1.68e-020	97.1	NAD(P)-binding Rossmann-fold superfamily protein	1.1.1.195	AT5G19440.1
3975	Lsat_1_v5_gn_2_29960.3	96721	61	2	0	1	61	224	284	3.61e-022	102	NAD(P)-binding Rossmann-fold superfamily protein	1.1.1.195	AT5G19440.1
3982	Lsat_1_v5_gn_3_14241.1	100000	49	0	0	1	49	23	71	7.81e-019	91.6	ribosomal protein S7		ATCG01240.1
3987	Lsat_1_v5_gn_1_6921.1	100000	39	0	0	1	39	293	331	2.83e-013	73.1	ATP synthase subunit alpha	3.6.3.14	ATCG00120.1
4054	Lsat_1_v5_gn_6_37041.1	94643	56	3	0	1	56	395	450	8.66e-018	87.9	NAD(P)-binding Rossmann-fold superfamily protein	1.1.1.195	AT5G19440.1
4060	Lsat_1_v5_gn_3_14241.1	100000	49	0	0	1	49	23	71	7.81e-019	91.6	ribosomal protein S7		ATCG01240.1
4061	Lsat_1_v5_gn_3_14241.1	100000	49	0	0	1	49	23	71	7.81e-019	91.6	ribosomal protein S7		ATCG01240.1
4067	Lsat_1_v5_gn_1_52621.3	92857	56	4	0	1	56	2849	2904	4.70e-016	82.4	Acyl-CoA N-acyltransferase with RING/FYVE/PHD-type zinc finger domain	2.3.1.48	AT3G53680.1
4083	Lsat_1_v5_gn_1_69401.1	94737	57	3	0	1	57	1278	1222	2.54e-018	89.8	Transducin/WD40 repeat-like superfamily protein		AT5G56190.1
4087	Lsat_1_v5_gn_2_115321.1	97222	36	1	0	1	36	548	583	5.40e-010	62.1	phosphatidylglycerolphosphate synthase 1	2.7.8.5	AT2G39290.1
4097	Lsat_1_v5_gn_4_117661.1	100000	42	0	0	1	42	247	206	6.08e-015	78.7	ribosomal protein L14		ATCG00780.1
4098	Lsat_1_v5_gn_4_117661.1	100000	42	0	0	1	42	247	206	6.08e-015	78.7	ribosomal protein L14		ATCG00780.1
4101	Lsat_1_v5_gn_3_92841.1	96552	58	2	0	1	58	514	457	1.52e-020	97.1	relative of early flowering 6	1.14.11.27	AT3G48430.1
4137	Lsat_1_v5_gn_8_100341.1	94340	53	3	0	3	55	1195	1247	4.70e-016	82.4	Plant protein of unknown function (DUF247)		AT2G36430.1
4138	Lsat_1_v5_gn_8_116101.1	94340	53	3	0	10	62	2302	2354	4.70e-016	82.4	Protein kinase superfamily protein	2.7.11.1	AT1G08720.1
4139	Lsat_1_v5_gn_8_116101.1	96226	53	2	0	10	62	2302	2354	1.01e-017	87.9	Protein kinase superfamily protein	2.7.11.1	AT1G08720.1
4148	Lsat_1_v5_gn_2_4720.1	93443	61	4	0	4	64	5012	4952	7.81e-019	91.6	NB-ARC domain-containing disease resistance protein		AT4G27190.1
4149	Lsat_1_v5_gn_2_11200.2	94915	59	3	0	4	62	4988	4930	2.17e-019	93.5	NB-ARC domain-containing disease resistance protein		AT4G27190.1
4174	Lsat_1_v5_gn_3_14241.1	100000	49	0	0	1	49	23	71	7.81e-019	91.6	ribosomal protein S7		ATCG01240.1
4175	Lsat_1_v5_gn_3_14241.1	100000	49	0	0	1	49	23	71	7.81e-019	91.6	ribosomal protein S7		ATCG01240.1
4206	Lsat_1_v5_gn_4_73880.1	94000	50	3	0	1	50	331	282	2.19e-014	76.8	conserved oligomeric Golgi complex component-related / COG complex component-related		AT5G11980.1
4208	Lsat_1_v5_gn_3_35721.2	90625	64	6	0	1	64	2444	2507	3.63e-017	86.1	FtsH extracellular protease family		AT3G04340.1
4211	Lsat_1_v5_gn_3_48061.1	100000	30	0	0	1	30	527	498	2.58e-008	56.5	Potassium transporter family protein		AT1G60160.1
4223	Lsat_1_v5_gn_8_94621.1	97222	36	1	0	1	36	1318	1283	6.13e-010	62.1	Plant protein of unknown function (DUF936)		AT4G13370.1
4230	Lsat_1_v5_gn_1_66300.1	93333	60	4	0	1	60	835	776	2.81e-018	89.8	RNA-binding (RRM/RBD/RNP motifs) family protein		AT5G19350.1
4231	Lsat_1_v5_gn_1_66300.1	94828	58	3	0	3	60	833	776	7.81e-019	91.6	RNA-binding (RRM/RBD/RNP motifs) family protein		AT5G19350.1
4238	Lsat_1_v5_gn_3_13821.2	97436	39	1	0	1	39	694	656	1.32e-011	67.6	P-loop containing nucleoside triphosphate hydrolases superfamily protein	3.6.1.3	AT4G27680.1
4254	Lsat_1_v5_gn_9_5941.1	97500	40	1	0	1	40	1648	1609	3.66e-012	69.4	DNA-directed RNA polymerase family protein	2.7.7.6	ATCG00170.1
4257	Lsat_1_v5_gn_8_58141.1	92857	56	3	1	8	63	39	93	1.69e-015	80.5	plant natriuretic peptide A		AT2G18660.1
4291	Lsat_1_v5_gn_3_14241.1	100000	49	0	0	1	49	23	71	7.81e-019	91.6	ribosomal protein S7		ATCG01240.1
4292	Lsat_1_v5_gn_3_14241.1	100000	49	0	0	1	49	23	71	7.81e-019	91.6	ribosomal protein S7		ATCG01240.1
4305	Lsat_1_v5_gn_5_37660.4	96429	56	2	0	1	56	1943	1998	1.97e-019	93.5	0		AT1G50120.1
4306	Lsat_1_v5_gn_3_118420.4	90625	64	6	0	1	64	1843	1906	3.63e-017	86.1	NB-ARC domain-containing disease resistance protein		AT3G14470.1
4307	Lsat_1_v5_gn_3_118420.4	93750	64	4	0	1	64	1843	1906	1.68e-020	97.1	NB-ARC domain-containing disease resistance protein		AT3G14470.1
4322	Lsat_1_v5_gn_6_79040.4	96667	60	2	0	1	60	26	85	1.30e-021	100	Cytosol aminopeptidase family protein	3.4.11.1,3.4.11.5	AT2G24200.2
4324	Lsat_1_v5_gn_7_10560.1	93548	62	4	0	1	62	733	672	2.17e-019	93.5	chitinase A	3.2.1.14	AT5G24090.1
4326	Lsat_1_v5_gn_6_77840.2	97500	40	1	0	3	42	1046	1007	3.66e-012	69.4	monogalactosyl diacylglycerol synthase 1	2.4.1.46	AT4G31780.2
4328	Lsat_1_v5_gn_9_51201.1	98438	64	1	0	1	64	231	168	1.67e-025	113	F-box family protein		AT5G07610.1
4329	Lsat_1_v5_gn_9_51201.1	98438	64	1	0	1	64	231	168	1.67e-025	113	F-box family protein		AT5G07610.1
4335	Lsat_1_v5_gn_9_5941.1	97500	40	1	0	1	40	1648	1609	3.66e-012	69.4	DNA-directed RNA polymerase family protein	2.7.7.6	ATCG00170.1
4336	Lsat_1_v5_gn_9_5941.1	97500	40	1	0	1	40	1648	1609	3.66e-012	69.4	DNA-directed RNA polymerase family protein	2.7.7.6	ATCG00170.1
4337	Lsat_1_v5_gn_9_5941.1	97500	40	1	0	1	40	1648	1609	3.66e-012	69.4	DNA-directed RNA polymerase family protein	2.7.7.6	ATCG00170.1
4338	Lsat_1_v5_gn_3_99281.2	98462	65	0	1	1	64	1175	1239	1.67e-025	113	photosystem II reaction center protein D	1.10.3.9	ATCG00270.1
4348	Lsat_1_v5_gn_1_39900.5	100000	64	0	0	1	64	789	852	3.58e-027	119	Nucleotide-sugar transporter family protein		AT3G17430.1
4349	Lsat_1_v5_gn_1_39900.5	100000	64	0	0	1	64	789	852	3.58e-027	119	Nucleotide-sugar transporter family protein		AT3G17430.1
4350	Lsat_1_v5_gn_1_39900.5	98438	64	1	0	1	64	789	852	1.67e-025	113	Nucleotide-sugar transporter family protein		AT3G17430.1
4353	Lsat_1_v5_gn_3_14241.1	98113	53	0	1	1	52	23	75	7.81e-019	91.6	ribosomal protein S7		ATCG01240.1
4354	Lsat_1_v5_gn_3_14241.1	98113	53	0	1	1	52	23	75	7.81e-019	91.6	ribosomal protein S7		ATCG01240.1
4355	Lsat_1_v5_gn_3_14241.1	98113	53	0	1	1	52	23	75	7.81e-019	91.6	ribosomal protein S7		ATCG01240.1
4380	Lsat_1_v5_gn_3_117560.1	96774	62	2	0	3	64	973	912	1.00e-022	104	NB-ARC domain-containing disease resistance protein		AT3G14470.1
4381	Lsat_1_v5_gn_3_117560.1	93548	62	4	0	3	64	973	912	2.17e-019	93.5	NB-ARC domain-containing disease resistance protein		AT3G14470.1
4382	Lsat_1_v5_gn_3_117560.1	93548	62	4	0	3	64	973	912	2.17e-019	93.5	NB-ARC domain-containing disease resistance protein		AT3G14470.1
4451	Lsat_1_v5_gn_9_1881.3	94118	51	3	0	1	51	587	637	6.08e-015	78.7	ribosomal RNA processing 4		AT1G03360.1
4471	Lsat_1_v5_gn_8_158040.1	96825	63	2	0	1	63	2949	2887	2.79e-023	106	disease resistance family protein / LRR family protein	2.7.11.1	AT2G34930.1
4472	Lsat_1_v5_gn_8_158040.1	96825	63	2	0	1	63	2949	2887	2.79e-023	106	disease resistance family protein / LRR family protein	2.7.11.1	AT2G34930.1
4473	Lsat_1_v5_gn_8_138620.6	94340	53	3	0	5	57	4916	4864	4.25e-016	82.4	disease resistance family protein / LRR family protein		AT2G34930.1
4474	Lsat_1_v5_gn_8_158040.1	96875	64	2	0	1	64	2949	2886	7.76e-024	108	disease resistance family protein / LRR family protein	2.7.11.1	AT2G34930.1
4475	Lsat_1_v5_gn_3_14241.1	100000	50	0	0	1	50	23	72	2.17e-019	93.5	ribosomal protein S7		ATCG01240.1
4485	Lsat_1_v5_gn_4_117661.1	100000	42	0	0	1	42	247	206	5.50e-015	78.7	ribosomal protein L14		ATCG00780.1
4499	Lsat_1_v5_gn_0_15880.2	95000	60	3	0	1	60	1121	1062	6.04e-020	95.3	Protein of unknown function (DUF1336)		AT1G10410.1
4507	Lsat_1_v5_gn_4_117661.1	100000	42	0	0	1	42	247	206	6.08e-015	78.7	ribosomal protein L14		ATCG00780.1
4508	Lsat_1_v5_gn_1_6921.1	97727	44	0	1	1	44	293	335	7.87e-014	75.0	ATP synthase subunit alpha	3.6.3.14	ATCG00120.1
4518	Lsat_1_v5_gn_4_117661.1	100000	42	0	0	1	42	247	206	6.08e-015	78.7	ribosomal protein L14		ATCG00780.1
4531	Lsat_1_v5_gn_9_5941.1	97500	40	1	0	1	40	1648	1609	3.66e-012	69.4	DNA-directed RNA polymerase family protein	2.7.7.6	ATCG00170.1
4536	Lsat_1_v5_gn_4_138080.1	89796	49	5	0	1	49	1049	1097	1.54e-010	63.9	NB-ARC domain-containing disease resistance protein		AT3G14470.1
4579	Lsat_1_v5_gn_9_5941.1	97500	40	1	0	1	40	1648	1609	3.66e-012	69.4	DNA-directed RNA polymerase family protein	2.7.7.6	ATCG00170.1
4612	Lsat_1_v5_gn_9_5941.1	97619	42	1	0	1	42	1648	1607	2.43e-013	73.1	DNA-directed RNA polymerase family protein	2.7.7.6	ATCG00170.1
4616	Lsat_1_v5_gn_7_41340.3	100000	34	0	0	1	34	928	895	1.70e-010	63.9	Glyoxalase/Bleomycin resistance protein/Dioxygenase superfamily protein	4.4.1.5	AT1G67280.1
4617	Lsat_1_v5_gn_4_117661.1	100000	43	0	0	1	43	247	205	1.69e-015	80.5	ribosomal protein L14		ATCG00780.1
4618	Lsat_1_v5_gn_4_117661.1	100000	43	0	0	1	43	247	205	1.69e-015	80.5	ribosomal protein L14		ATCG00780.1
4619	Lsat_1_v5_gn_4_117661.1	100000	44	0	0	1	44	247	204	4.70e-016	82.4	ribosomal protein L14		ATCG00780.1
4620	Lsat_1_v5_gn_4_117661.1	100000	43	0	0	1	43	247	205	1.69e-015	80.5	ribosomal protein L14		ATCG00780.1
